# Supplementary material for: Concerted dynamics of metallo-base pairs in an A/B-form helical transition
Source: Nat Commun. 2019 Oct 23;10:4818. doi: 10.1038/s41467-019-12440-x (PMC6811676; doi:10.1038/s41467-019-12440-x)
Supplement: Supplementary file 3 — Source Data [file 41467_2019_12440_MOESM3_ESM.zip]

Archive with 54 entries (51 files):
- New_Sourcedata/
- New_Sourcedata/Supplementary_Figure15.xlsx
- __MACOSX/
- __MACOSX/New_Sourcedata/
- __MACOSX/New_Sourcedata/._Supplementary_Figure15.xlsx
- New_Sourcedata/Supplementary_Figure41
- __MACOSX/New_Sourcedata/._Supplementary_Figure41
- New_Sourcedata/Supplementary_Figure19.xlsx
- __MACOSX/New_Sourcedata/._Supplementary_Figure19.xlsx
- New_Sourcedata/Table1
- __MACOSX/New_Sourcedata/._Table1
- New_Sourcedata/Supplementary_Figure40
- __MACOSX/New_Sourcedata/._Supplementary_Figure40
- New_Sourcedata/Supplementary_Figure35.xlsx
- __MACOSX/New_Sourcedata/._Supplementary_Figure35.xlsx
- New_Sourcedata/Supplementary_Figure34.xlsx
- __MACOSX/New_Sourcedata/._Supplementary_Figure34.xlsx
- New_Sourcedata/Supplementary_Figure22.xlsx
- __MACOSX/New_Sourcedata/._Supplementary_Figure22.xlsx
- New_Sourcedata/Supplementary_Figure33.xlsx
- __MACOSX/New_Sourcedata/._Supplementary_Figure33.xlsx
- New_Sourcedata/Figure6.xlsx
- __MACOSX/New_Sourcedata/._Figure6.xlsx
- New_Sourcedata/Supplementary_Figure44.xlsx
- __MACOSX/New_Sourcedata/._Supplementary_Figure44.xlsx
- New_Sourcedata/Supplementary_Figure29.xlsx
- __MACOSX/New_Sourcedata/._Supplementary_Figure29.xlsx
- New_Sourcedata/Supplementary_Figure28.xlsx
- __MACOSX/New_Sourcedata/._Supplementary_Figure28.xlsx
- New_Sourcedata/Table2.xlsx
- __MACOSX/New_Sourcedata/._Table2.xlsx
- New_Sourcedata/Supplementary_Figure45.xlsx
- __MACOSX/New_Sourcedata/._Supplementary_Figure45.xlsx
- New_Sourcedata/Figure7.xlsx
- __MACOSX/New_Sourcedata/._Figure7.xlsx
- New_Sourcedata/Supplementary_Figure39
- __MACOSX/New_Sourcedata/._Supplementary_Figure39
- New_Sourcedata/Supplementary_Figure49.xlsx
- __MACOSX/New_Sourcedata/._Supplementary_Figure49.xlsx
- New_Sourcedata/Supplementary_Figure31.xlsx
- __MACOSX/New_Sourcedata/._Supplementary_Figure31.xlsx
- New_Sourcedata/Supplementary_Figure42
- __MACOSX/New_Sourcedata/._Supplementary_Figure42
- New_Sourcedata/Supplementary_Figure47.xlsx
- __MACOSX/New_Sourcedata/._Supplementary_Figure47.xlsx
- New_Sourcedata/Figure5.xlsx
- __MACOSX/New_Sourcedata/._Figure5.xlsx
- New_Sourcedata/Supplementary_Figure21.xlsx
- __MACOSX/New_Sourcedata/._Supplementary_Figure21.xlsx
- New_Sourcedata/Supplementary_Figure43.png
- __MACOSX/New_Sourcedata/._Supplementary_Figure43.png
- New_Sourcedata/Supplementary_Figure20.xlsx
- __MACOSX/New_Sourcedata/._Supplementary_Figure20.xlsx
- __MACOSX/._New_Sourcedata
