# Supplementary material for: Concerted dynamics of metallo-base pairs in an A/B-form helical transition
Source: Nat Commun. 2019 Oct 23;10:4818. doi: 10.1038/s41467-019-12440-x (PMC6811676; doi:10.1038/s41467-019-12440-x)
Supplement: Supplementary file 3 — Source Data [file 41467_2019_12440_MOESM3_ESM.zip › New_Sourcedata/Supplementary_Figure15.xlsx]

## Sheet: Tabelle1
Figure S15 chemical shift differences between major- and minor duplex
FigureS15a
1			2			3			4			5			6			7			8			9			10			11			12			13			14
H1'	H2'	H2''	H1'	H2'	H2''	H1'	H2'	H2''	H1'	H2'	H2''	H1'	H2'	H2''	H1'	H2'	H2''	H1'	H2'	H2''	H1'	H2'	H2''	H1'	H2'	H2''	H1'	H2'	H2''	H1'	H2'	H2''	H1'	H2'	H2''	H1'	H2'	H2''	H1'	H2'	H2''
0.002	0.011	0.011	-0.035	-0.014	-0.032	0.009	0.051	-0.035	-0.131	-0.312	-0.185	0.24	0.374	0.101	0.001	-0.127	-0.063	-0.001	0.035	-0.003	0.029	-0.166	-0.114	-0.279	-0.016	-0.13	-0.011	-0.03	-0.038	0.346	0.311	0.209	-0.004	0.003	-0.005	0	-0.003	0.002	-0.003	-0.013	0.001
FigureS15b
1 H5	1 H6	2 H8	3 CH3	3 H6	4 H5	4 H6	5 CH3	5 H6	6 H5	6 H6	7 H2	7 H8	8 CH3	8 H6	9 H8	10 H2	10 H8	11 CH3	11 H6	12 H2	12 H8	13 H5	13 H6	14 H8
0.002	0.001	-0.017	-0.056	-0.01	0.001	-0.005	0.04	0.196	0.068	-0.081	0.084	0.033	0.004	-0.061	0.002	-0.315	0.019	-0.412	0.025	-0.105	0.025	0.001	-0.021	0.001
