# Supplementary material for: Concerted dynamics of metallo-base pairs in an A/B-form helical transition
Source: Nat Commun. 2019 Oct 23;10:4818. doi: 10.1038/s41467-019-12440-x (PMC6811676; doi:10.1038/s41467-019-12440-x)
Supplement: Supplementary file 3 — Source Data [file 41467_2019_12440_MOESM3_ESM.zip › New_Sourcedata/Supplementary_Figure41]

Supplementary Figure41:

G9H1':

mixing time (tm)    normalized integrated peak volumes
0.02                .10810237556561085972
0.04                .16312391749330814045
0.06                .22603195739014647137
0.09                .26523823500635945602
0.12                .29738837405223251895
0.15                .32904704309631421478
0.18                .34063136456211812627
0.25                .39634919293501225386
0.4                .40610361958836053938


T11(H7)3:

mixing time (tm)    normalized integrated peak volumes
0.02                .07645806444495923928
0.04                .14561027837259100642
0.06                .18533071381794368041
0.09                .19379104477611940298
0.12                .22962112514351320321
0.15                .25212947189097103918
0.18                .28307603520415524455
0.25                .32643869891576313594
0.4                .28611266034578918014
