# Supplementary material for: Concerted dynamics of metallo-base pairs in an A/B-form helical transition
Source: Nat Commun. 2019 Oct 23;10:4818. doi: 10.1038/s41467-019-12440-x (PMC6811676; doi:10.1038/s41467-019-12440-x)
Supplement: Supplementary file 3 — Source Data [file 41467_2019_12440_MOESM3_ESM.zip › New_Sourcedata/Supplementary_Figure19.xlsx]

## Sheet: Tabelle1
Supplementary Figure19
Supplementary Figure19a: minor groove depth
Major duplex
	1	2	3	4	5	6	7	8	9	10	11	12	13	14	15	16	17	18	19	20
Level	D12	D12	D12	D12	D12	D12	D12	D12	D12	D12	D12	D12	D12	D12	D12	D12	D12	D12	D12	D12				mean_major	st dev
1.5																							1.5
2.0 G 2																							2.0 G 2
2.5																							2.5
3.0 T 3	4.5	4.7	4.1			4.7	4.5	4.1	4.6		4.4				4.2			4.2					3.0 T 3	4.4	0.223607
3.5	4.5	4.6	3.8	4.5	5.3	4.7	4.6	4.4	4.7	5.1	3.9	4.9	5	4.6	4.2	5	4.5	4.1	4.7	5			3.5	4.605	0.384025
4.0 C 4	4.3	4.4	3.4	4.3	5.2	4.5	4.8	4.7	4.5	5.3	3.8	4.7	5.2	4.3	4	4.8	4.2	3.9	4.5	4.8			4.0 C 4	4.48	0.47392
4.5	4.8	4.5	3.7	4.3	5.2	4.8	4.9	4.7	4.6	5.1	4.4	4.9	5.1	4.3	4.4	4.9	4.4	4.4	4.7	4.6			4.5	4.635	0.343911
5.0 T 5	5	4.6	3.9	4.2	5	4.8	4.9	4.5	4.8	4.8	4.6	5	5	4.4	4.4	4.9	4.5	4.8	4.9	4.5			5.0 T 5	4.675	0.293044
5.5	5.2	4.7	4.2	4.4	4.9	4.8	4.8	4.5	5	4.7	4.7	5.1	4.8	4.7	4.8	5	4.9	5.1	4.9	4.5			5.5	4.785	0.243465
6.0 C 6	5.1	4.9	4.5	4.6	4.9	4.7	4.6	4.5	5.1	4.4	4.5	5	4.6	4.9	4.9	5.1	4.9	5.1	4.9	4.3			6.0 C 6	4.775	0.250749
6.5	5.2	4.9	4.6	4.7	4.8	4.7	4.6	4.6	5.1	4.4	4.6	4.7	4.6	4.8	4.9	4.8	4.9	5.3	5	4.7			6.5	4.795	0.22017
7.0 A 7	5.4	4.8	4.7	4.7	4.7	4.7	4.3	4.7	5.1	4.2	4.3	4.1	4.7	4.5	4.8	4.4	4.9	5.4	5.1	4.7			7.0 A 7	4.71	0.347707
7.5	5.5	4.8	4.9	4.7	4.7	4.8	4.3	5	5.4	4.3	4.5	4.3	5	4.7	4.8	4.4	5.1	5.6	5.2	4.7			7.5	4.835	0.377194
8.0 T 8	5.4	4.8	4.7	4.7	4.7	4.7	4.3	4.7	5.1	4.2	4.3	4.1	4.7	4.5	4.7	4.4	4.9	5.4	5.1	4.7			8.0 T 8	4.705	0.347095
8.5	5.2	4.9	4.7	4.7	4.8	4.7	4.5	4.6	5.1	4.4	4.5	4.7	4.6	4.8	4.9	4.9	4.9	5.3	5	4.7			8.5	4.795	0.229074
9.0 G 9	5.1	4.9	4.5	4.6	4.9	4.7	4.6	4.5	5.1	4.4	4.4	5	4.6	4.9	4.9	5.1	4.9	5.1	4.9	4.4			9.0 G 9	4.775	0.248747
9.5	5.2	4.7	4.2	4.4	4.9	4.8	4.7	4.5	5	4.7	4.5	5.1	4.8	4.7	4.8	5	4.8	5.1	4.9	4.5			9.5	4.765	0.24955
10.0 A 10	5	4.6	3.9	4.2	5	4.8	4.8	4.5	4.8	4.9	4.6	5	5	4.4	4.4	4.9	4.5	4.8	4.9	4.5			10.0 A 10	4.675	0.293044
10.5	4.8	4.5	3.8	4.3	5.2	4.8	4.9	4.7	4.6	5.1	4.4	5	5.1	4.3	4.4	4.9	4.4	4.5	4.7	4.6			10.5	4.65	0.332415
11.0 T 11	4.3	4.4	3.4	4.3	5.2	4.5	4.6	4.7	4.5	5.3	3.8	4.7	5.2	4.3	4	4.9	4.2	3.9	4.5	5			11.0 T 11	4.485	0.481949
11.5	4.5	4.6	3.8	4.5	5.3	4.7	4.6	4.4	4.6	5.1	3.9	4.9	5	4.6	4.2	5	4.5	4	4.7	5			11.5	4.595	0.39048
12.0 A 12	4.5	4.7	4.1			4.7	4.4	4.1	4.6		4.4				4.2			4.2					12.0 A 12	4.39	0.221133
12.5																							12.5
13.0 C 13																							13.0 C 13
13.5																							13.5
Minor duplex
	1	2	3	4	5	6	7	8	9	10	11	12	13	14	15	16	17	18	19	20				mean_minor	st dev
Level	D12	D12	D12	D12	D12	D12	D12	D12	D12	D12	D12	D12	D12	D12	D12	D12	D12	D12	D12	D12
1.5																							1.5
2.0 G 2																							2.0 G 2
2.5																							2.5
3.0 T 3																			4.5				3.0 T 3	4.5	0
3.5	4.6	4.6	4.5	5.5	4.9	5.1	5.3	5.1	4.7	4.8	4.8	4.9	5.5	5	4.9	5.3	4.9	5.3	5	4.5			3.5	4.96	0.298998
4.0 C 4	4.5	4.4	4.2	5.2	4.8	5.1	5.1	5	4.4	4.8	4.6	4.8	5.2	4.8	4.7	5	4.7	5.1	5.2	4.1			4.0 C 4	4.785	0.327529
4.5	4.6	4.4	4.1	4.6	4.3	4.7	4.2	4.9	4.4	4.5	4.2	4.5	4.8	4.8	4.7	4.7	4.6	5	4.8	4			4.5	4.54	0.269072
5.0 T 5	4.2	4.4	4	4	3.8	4.3	3.8	4.6	4.5	4.2	3.7	4.2	4.6	4.7	4.6	4.5	4.4	4.6	4.5	4.2			5.0 T 5	4.29	0.294788
5.5	4.4	4.6	4.3	4.3	4.2	4.6	4.3	4.7	4.6	4.4	4	4.5	4.5	4.6	4.6	4.7	4.6	4.9	4.7	4.3			5.5	4.49	0.207123
6.0 C 6	4.5	4.6	4.4	4.6	4.6	4.7	4.5	4.8	4.4	4.4	4.3	4.5	4.6	4.5	4.7	4.9	4.5	5.1	4.8	4.2			6.0 C 6	4.58	0.206398
6.5	4.6	4.5	4.4	4.8	4.6	4.8	4.8	4.7	4.3	4.4	4.3	4.5	4.7	4.8	4.4	4.6	4.7	4.7	4.8	4.3			6.5	4.585	0.179652
7.0 A 7	4.5	4.5	4	4.7	4.3	4.9	4.9	4.3	3.9	4.3	4.1	4.2	4.4	5	4.2	4.1	4.7	3.9	4.6	4.3			7.0 A 7	4.39	0.32078
7.5	4.9	4.7	4.1	5	4.3	5	5.2	4.3	4	4.4	4	4.1	4.4	5	4.2	4	4.8	4	4.4	4.2			7.5	4.45	0.393065
8.0 T 8	4.5	4.5	4	4.7	4.3	4.9	4.9	4.3	3.9	4.4	4.1	4.2	4.4	5	4.2	4.1	4.7	3.9	4.6	4.3			8.0 T 8	4.395	0.320117
8.5	4.6	4.5	4.4	4.8	4.7	4.8	4.8	4.7	4.3	4.4	4.3	4.5	4.7	4.8	4.6	4.6	4.7	4.7	4.8	4.3			8.5	4.6	0.176068
9.0 G 9	4.5	4.6	4.4	4.6	4.6	4.7	4.5	4.8	4.4	4.4	4.3	4.5	4.6	4.5	4.7	4.9	4.5	5.1	4.8	4.2			9.0 G 9	4.58	0.206398
9.5	4.4	4.6	4.3	4.3	4.2	4.6	4.3	4.7	4.6	4.4	4	4.4	4.5	4.6	4.6	4.7	4.6	4.9	4.7	4.3			9.5	4.485	0.208026
10.0 A 10	4.2	4.4	4	4	3.8	4.3	3.8	4.6	4.5	4.2	3.7	4.2	4.6	4.7	4.6	4.5	4.4	4.6	4.5	4.2			10.0 A 10	4.29	0.294788
10.5	4.6	4.4	4.1	4.6	4.3	4.7	4.2	4.9	4.4	4.3	4.2	4.5	4.9	4.8	4.7	4.7	4.6	5	4.8	4			10.5	4.535	0.279777
11.0 T 11	4.5	4.4	4.2	5.2	4.8	5	5.1	5	4.5	4.8	4.6	4.8	5.2	4.8	4.8	5	4.7	5.2	5.2	4.1			11.0 T 11	4.795	0.323226
11.5	4.6	4.6	4.5	5.5	5.1	5	5.3	5.1	4.7	4.8	4.8	4.9	5.5	5	4.9	5.3	4.9	5.3	5	4.5			11.5	4.965	0.298789
12.0 A 12																			4.5				12.0 A 12	4.5	0
12.5																							12.5
13.0 C 13																							13.0 C 13
13.5																							13.5
Apo duplex
	1	2	3	4	5	6	8	9	10	11	12	13	14	15	16	17	18	19	20	21
Level	D12	D12	D12	D12	D12	D12	D12	D12	D12	D12	D12	D12	D12	D12	D12	D12	D12	D12	D12	D12				mean_apo	st dev
1.5																							1.5
2.0 G 2																							2.0 G 2
2.5																							2.5
3.0 T 3	3.5	3.5	3.5	3.5	3.5	3.5	3.6	3.8	3.6	3.2	3.2	3.4	3.8	3.2	3.2	3.4	3.4	3.5	3.1	3.4			3.0 T 3	3.44	0.185472
3.5	3.2	3.2	3.2	3.3	3.2	3.2	3.1	3.3	3.1	3.1	3	2.8	3.2	2.9	2.9	3	2.9	3.1	2.8	3			3.5	3.075	0.151245
4.0 C 4	3	3.1	2.9	3.1	3.2	3.1	2.9	3.1	2.8	3	2.9	2.7	3.1	2.7	2.8	2.8	2.8	3	2.7	2.9			4.0 C 4	2.93	0.151987
4.5	3.7	3.8	3.9	3.8	4	3.7	3.3	3.8	3.4	3.7	3.5	3.6	3.9	3.4	3.5	3.6	3.6	3.8	3.6	3.3			4.5	3.645	0.19615
5.0 T 5	4	4	4.4	4.2	4.6	4.1	3.9	4.4	3.6	4.1	4.1	4.1	4.1	3.8	4.1	4.1	4	4.2	4.2	3.6			5.0 T 5	4.08	0.235797
5.5	4.5	4.8	5	5	5	4.6	4.2	5	4.7	4.6	4.6	4.6	4.8	4.7	5.1	4.9	4.6	4.9	4.9	4.7			5.5	4.76	0.215407
6.0 C 6	4.4	4.9	4.8	5	4.9	4.9	4.5	5.3	4.9	4.9	4.9	4.5	4.8	4.8	5.1	5.1	4.7	4.9	4.9	4.9			6.0 C 6	4.855	0.206095
6.5	4.6	5.1	4.8	5.3	5.1	5	4.9	5.3	5.2	5	5.1	4.8	5	5	5.3	5.2	4.8	5.2	5.3	5.3			6.5	5.065	0.200686
7.0 A 7	4.5	5.1	4.6	5.5	5.3	5.2	4.9	5.5	5.4	4.9	5.4	4.9	5	5.1	5.5	5.4	4.8	5.3	5.5	5.4			7.0 A 7	5.16	0.303974
7.5	4.7	5.4	4.5	5.8	5.6	5.3	5.2	5.7	5.5	5.2	5.4	4.9	5.5	5.4	5.8	5.5	4.9	5.6	5.6	5.5			7.5	5.35	0.347131
8.0 T 8	4.4	5.1	4.6	5.4	5.3	5.2	4.9	5.5	5.4	4.9	5.4	4.9	5	5.1	5.5	5.4	4.8	5.3	5.5	5.4			8.0 T 8	5.15	0.310644
8.5	4.6	5.1	4.8	5.3	5.1	5	4.9	5.4	5.2	5	5.1	4.8	5	5	5.3	5.2	4.8	5.2	5.3	5.3			8.5	5.07	0.207605
9.0 G 9	4.4	5	4.8	5	4.9	4.9	4.5	5.3	4.9	5	4.9	4.5	4.8	4.8	5.1	5.1	4.7	4.9	4.9	4.9			9.0 G 9	4.865	0.210416
9.5	4.5	4.8	4.7	5	5	4.6	4.2	5	4.7	4.6	4.6	4.5	4.8	4.7	5.1	4.8	4.6	4.9	4.9	4.7			9.5	4.735	0.210416
10.0 A 10	4	4	4.3	4.2	4.6	4.1	3.9	4.4	3.6	4.1	4.1	4.1	4.1	3.8	4.1	4.1	4	4.2	4.2	3.8			10.0 A 10	4.085	0.212779
10.5	3.7	3.8	3.9	3.8	4	3.7	3.3	3.8	3.4	3.7	3.5	3.5	3.9	3.4	3.5	3.5	3.6	3.9	3.6	3.3			10.5	3.64	0.205913
11.0 T 11	3	3.1	2.9	3.1	3.2	3.1	2.9	3.1	2.8	3	2.8	2.7	3.1	2.7	2.8	2.8	2.8	3.1	2.7	2.9			11.0 T 11	2.93	0.15843
11.5	3.2	3.2	3.2	3.3	3.2	3.3	3.1	3.3	3.1	3.1	3	2.8	3.2	2.9	2.9	3	2.9	3.2	2.8	3			11.5	3.085	0.158981
12.0 A 12	3.5	3.5	3.5	3.5	3.5	3.5	3.6	3.8	3.6	3.2	3.2	3.4	3.6	3.2	3.2	3.4	3.4	3.5	3.1	3.4			12.0 A 12	3.43	0.170587
12.5																							12.5
13.0 C 13																							13.0 C 13
13.5																							13.5
Supplementary Figure19b: Pseudorotation phase P
Major duplex
P	1	2	3	4	5	6	7	8	9	10	11	12	13	14	15	16	17	18	19	20
	Phase	Phase	Phase	Phase	Phase	Phase	Phase	Phase	Phase	Phase	Phase	Phase	Phase	Phase	Phase	Phase	Phase	Phase	Phase	Phase			P
base																							base	mean	st dev
1 C	176	176.5	170.3	-168.1	-158	-152	-158.7	-164.4	152.7	160.5	-154	-142.1	-148.4	175.2	169.9	177.3	171.5	-174.4	169.3	-148.6			1 C	6.525	163.615
2 G	164.6	161.5	159.9	157.8	163.7	152.8	165.7	155.8	163.8	158.7	156.5	163.1	159.1	150.1	152.8	161.7	163.6	157.6	152.2	156.9			2 G	158.895	4.47331
3 T	147.5	139.3	145	147.3	133.2	139.1	116	149	150.5	119.2	110.9	130.8	145.8	136.5	132.8	147.5	151.4	111	151.1	155.3			3 T	137.96	13.6243
4 C	77.9	85	85.4	83.7	66.6	96.5	68.1	93.5	78.1	54.6	68.9	78.8	99.9	85.9	122.1	94.3	85.8	83.7	66	109.2			4 C	84.2	15.4471
5 T	111.3	137.1	107.6	128.8	140.5	105.1	99.2	113.3	123.2	106.4	108.3	107.6	148.2	109	135.7	104.4	100.3	107.5	149.9	109.4			5 T	117.64	15.8908
6 C	105	99.7	97.1	105	97.4	99	99.8	105.4	99.1	110	120.6	104.9	106.6	101.6	102.2	101.1	127.6	100	112	115.4			6 C	105.475	7.8747
7 A	151.8	159.2	174.2	149.9	174.2	142.4	151.1	154.8	157.8	144.8	161	151	151.8	169.8	155.8	160.5	152.4	170.8	162.4	147.3			7 A	157.15	9.13025
8 T	106.6	105.4	94.4	103.9	103.6	105.5	103	102.1	101.6	101.5	104	103.3	103.5	104.6	104.7	100.5	101.2	107.7	93.4	105.9			8 T	102.82	3.48864
9 G	166.4	164.8	169.9	154.3	165.6	170.9	144.5	158.3	166.4	106.9	166.3	148.7	159	150.1	160.1	163.9	160.3	153.3	168.7	158.7			9 G	157.855	13.7119
10 A	150.3	141.5	154.2	105.4	149.5	138.3	152.9	150	151.7	139.9	138.4	151.7	144.2	151.5	150.9	163	157.2	144.4	151.7	147.2			10 A	146.695	11.2876
11 T	84.1	98.3	95.6	92.2	87.2	89.5	100.4	83.3	103.3	75.5	92.3	102.5	95.8	79.8	80.8	101.8	92.6	94.7	106.6	90.1			11 T	92.32	8.39063
12 A	110.1	152	104.1	143.8	110.2	133.1	151.4	166.4	109.2	168.2	110.7	108.9	164.8	140.2	107.3	112	105.5	108.2	112.4	99.6			12 A	125.905	23.1989
13 C	111.4	100.3	94.4	106.8	101.1	107.7	94.2	96.5	98.2	112.9	108.4	101	101.7	110.6	100.5	110	105.6	109.8	95.4	104.4			13 C	103.545	5.86229
14 G	109.1	158.5	44.4	104	171.4	100.7	176	163.4	164.1	141.6	156.6	104.2	34	164.3	92.3	156.4	103.8	103.6	97	157.8			14 G	125.16	40.6291
Minor duplex
P	1	2	3	4	5	6	7	8	9	10	11	12	13	14	15	16	17	18	19	20
	Phase	Phase	Phase	Phase	Phase	Phase	Phase	Phase	Phase	Phase	Phase	Phase	Phase	Phase	Phase	Phase	Phase	Phase	Phase	Phase			P
base																							base	mean	st dev
1 C	-163.3	-162.7	-166.7	-146.1	-135.1	-179.7	-142.8	-141.3	-176.7	-165.2	-137.4	-170.6	-150.2	-144.8	-151.1	-147.5	-147	-164.9	178.4	-161.6			1 C	-138.815	73.87
2 G	152.8	160.2	161.5	157.8	152.9	157.3	155.1	155.2	154.8	155.9	160.9	154	148.5	152.9	159.1	163.9	150.7	155	153.7	154.1			2 G	155.815	3.7334
3 T	109.7	114.9	148.5	131.7	136.4	148.6	147.7	126.5	110.5	119.7	148.2	113.2	135.6	127.8	156.9	150.4	153.5	121.8	144	142.1			3 T	134.385	15.0845
4 C	96.6	93	107.3	84	103.6	98.9	89.6	92.9	105.5	97.4	96.1	97.4	105.5	106.5	98.3	91.2	85.8	100	91.9	98.6			4 C	97.005	6.49696
5 T	108.6	104.8	100.3	104.3	107.4	108	110.2	110.6	106.2	111.3	107.6	107.4	115.6	106	109.2	99.7	103	109	110.6	106.9			5 T	107.335	3.65654
6 C	99.8	108.2	103	104.8	107.6	136	103.5	83.4	105.1	105.6	103.2	100.5	99.7	102.8	105.3	92.6	130.7	110.5	99.4	101			6 C	105.135	11.0142
7 A	154.4	163.7	164.5	174.3	168.9	163.5	168.1	-179.2	163.2	169.4	171.2	174.9	168.9	159.5	161.7	177.3	162.1	166.8	159	168.8			7 A	149.05	75.5123
8 T	100.6	102.4	99.1	96.3	101.3	115.4	98.9	100.8	104	103.5	100.1	103.8	108.6	98.8	103.5	107.9	90.4	104.5	104.3	102.7			8 T	102.345	4.91065
9 G	164.3	162.6	168.1	170.5	172.2	168.7	163.2	160.5	159	163.3	152.6	169.8	162.2	166.7	165.4	163.3	164	173.1	163.3	172			9 G	165.24	4.90891
10 A	150.2	143	148.7	147.9	151.3	152.1	150.7	151	155.6	148.6	147.8	151.9	153.8	141	151.8	144.5	151.1	159.3	153.1	151.6			10 A	150.25	4.07462
11 T	54.8	110	90.9	95.9	94.9	104.8	81.8	80.8	53.7	62.4	88	61.2	101.1	82.5	100.5	94	90.3	54.1	97.8	61.4			11 T	83.045	18.0117
12 A	92.7	115.2	107.1	157.4	153.8	106.4	129	144.5	149	161.2	111.8	93.8	111.7	107.8	100.7	110	144.5	147.4	158.1	154.3			12 A	127.82	23.5378
13 C	96.1	103.9	103.2	103.2	107.8	102.1	107.6	99.5	101.9	99.2	108	103.1	106	102.7	105.2	106.2	106.7	99	99.2	102.8			13 C	103.17	3.27248
14 G	172.5	162.4	93.3	109.2	117.7	108.1	106.9	149.8	167.4	100.3	117.5	162	160.5	168.9	96.8	84	106.9	106.6	164.3	125.1			14 G	129.01	29.6454
Apo duplex
P	1	2	3	4	5	6	8	9	10	11	12	13	14	15	16	17	18	19	20	21
	Phase	Phase	Phase	Phase	Phase	Phase	Phase	Phase	Phase	Phase	Phase	Phase	Phase	Phase	Phase	Phase	Phase	Phase	Phase	Phase
																							P	Average	St Dev
1 C	-155.8	-139.5	-165.2	-162.9	-155.6	-136.4	-147.7	-148.2	-144.6	-163	-175.7	-136.4	-127.7	-144.2	-164.9	-176	177.5	-178.4	-165.3	179			1 C	-121.55	100.893
2 G	156	152.3	156.9	151.2	153.4	157.4	147.5	157.1	150.8	153.9	153.3	153.3	157	154.1	154.7	153.3	149.6	156.3	151.7	156.6			2 G	153.82	2.68507
3 T	149.2	144.9	150.6	151.8	139.7	145.3	134.3	140.8	147.6	143.9	141.4	143.3	152.1	147.5	144.3	139.8	143.6	150	152.1	152.7			3 T	145.745	4.94535
4 C	105	101.4	104.1	100.9	107.5	106.5	107.7	108.8	107.6	106.8	106.7	97.1	108.1	108.2	98.9	110.4	105.9	100.8	105.5	105			4 C	105.145	3.4685
5 T	111.9	136.8	104.7	106.5	106.4	112	112.4	109.9	108.4	113.5	104.7	127.1	138.3	118.6	106.9	108.7	110.1	108.6	112.3	114.3			5 T	113.605	9.41331
6 C	111.9	109.4	109.6	107	108	108.7	110.1	116	105.8	111	109.3	112.1	104.5	108.9	105.9	107.5	112.4	107.6	107.3	106.3			6 C	108.965	2.68296
7 A	164.2	176.1	165.6	169.4	161.3	153	169.9	163.3	169.7	166.8	160.6	161.8	163.9	171.8	161.7	168.8	177.3	171	165.9	168			7 A	166.505	5.51212
8 T	108.9	112.5	109.3	109.4	108.9	108.7	109	113.1	108.7	110	108.5	106.2	110.2	109.9	110.8	109.8	106.1	113.7	118.5	114.8			8 T	110.35	2.85193
9 G	165.7	154	168.1	173	163.4	158.4	175.9	152.9	175	164.3	163.1	172.8	169.7	167.9	161.4	163.7	158.2	164.5	168	165.7			9 G	165.285	6.2084
10 A	107.5	101.8	110.3	106.8	103.5	102.4	107.9	98.5	108.1	106	106.7	108.2	104.1	108	102.9	106.4	108.2	102.4	109.6	102.8			10 A	105.605	3.02564
11 T	58.7	56	93	60	63.3	60.3	58.7	61.4	66.5	53.3	60.9	65.7	62.6	54.7	56.2	65.7	58.3	64.2	61	58.8			11 T	61.965	7.96645
12 A	88.1	94.2	105.7	93.5	98.2	101.5	96.8	81.8	92.4	84.4	89.5	100.4	103.7	98.4	89.8	108.2	99.9	107.1	103.7	102.8			12 A	97.005	7.37757
13 C	103.6	105.8	104.7	108.9	107.5	109.7	108.4	114.4	106.3	108.4	105.5	91.4	98.6	99.9	98	103.6	100.9	104.6	104.8	107.6			13 C	104.63	4.91722
14 G	106.2	104.4	162.7	111	157.3	111.3	106.2	123.2	161.1	100.7	107.2	175.8	98.8	104.8	103.6	106.4	75.6	105.1	98.2	171.2			14 G	119.54	28.0759
