# Supplementary material for: Concerted dynamics of metallo-base pairs in an A/B-form helical transition
Source: Nat Commun. 2019 Oct 23;10:4818. doi: 10.1038/s41467-019-12440-x (PMC6811676; doi:10.1038/s41467-019-12440-x)
Supplement: Supplementary file 3 — Source Data [file 41467_2019_12440_MOESM3_ESM.zip › New_Sourcedata/Supplementary_Figure40]

Supplementary Figure40:

NOE_signal_control1:

mixing time (tm)    normalized integrated peak volumes
0.02                .04225364963503649635
0.04                .15711678832116788321
0.06                .28430656934306569343
0.09                .42080291970802919708
0.12                .61094890510948905109
0.15                .79388686131386861313
0.18                1.00000000000000000000
0.25                1.34489051094890510948
0.4                1.88503649635036496350
0.6                1.97718978102189781021
0.8                1.79288321167883211678
1.5                .93613138686131386861


NOE_signal_control2:

mixing time (tm)    normalized integrated peak volumes
0.02                .01623809523809523809
0.04                .22817460317460317460
0.06                .38301587301587301587
0.09                .55968253968253968253
0.12                .73539682539682539682
0.15                .89365079365079365079
0.18                1.00000000000000000000
0.25                1.09126984126984126984
0.4                1.08571428571428571428
0.6                .84603174603174603174
0.8                .60571428571428571428
1.5                .20325396825396825396
