# Supplementary material for: Concerted dynamics of metallo-base pairs in an A/B-form helical transition
Source: Nat Commun. 2019 Oct 23;10:4818. doi: 10.1038/s41467-019-12440-x (PMC6811676; doi:10.1038/s41467-019-12440-x)
Supplement: Supplementary file 3 — Source Data [file 41467_2019_12440_MOESM3_ESM.zip › New_Sourcedata/Supplementary_Figure35.xlsx]

## Sheet: Tabelle1
Supplementary_Figure35: Fraction minor duplex species determined by [1H,1H]-NOESY spectra at variable pH
Area of integration / sum of integrals
Signal	pH9	pH8	pH7	pH6
G9H1'-H8	0.328479	0.356217	0.317384	0.331556
G9H1'-A10H8	0.341993	0.325137	0.324983	0.373142
G9H8-H1'	0.327137	0.305537	0.296431	0.306525
G9H1'-H2''	0.251439	0.252348	0.288627	0.312302
T8H2'-H6	0.304334	0.301301	0.270411	0.349681
T8H2''-H6	0.300255	0.276727	0.266431	0.2661
	pH9	pH8	pH7	pH6
mean	0.30894	0.302878	0.294045	0.323217
st dev	0.029463	0.033134	0.021825	0.0339671
