# Supplementary material for: Concerted dynamics of metallo-base pairs in an A/B-form helical transition
Source: Nat Commun. 2019 Oct 23;10:4818. doi: 10.1038/s41467-019-12440-x (PMC6811676; doi:10.1038/s41467-019-12440-x)
Supplement: Supplementary file 3 — Source Data [file 41467_2019_12440_MOESM3_ESM.zip › New_Sourcedata/Supplementary_Figure34.xlsx]

## Sheet: Tabelle1
Supplementary_Figure34: Sum of integrals of major- and minor species and fraction minor species at variable pH
F1/F2 cross peak
	pH = 9	pH = 8	pH = 7	pH = 6
major duplex (AB + aB)	0.692	0.68	0.691	0.525
minor duplex (ab + Ab)	0.308	0.308	0.298	0.248
fraction minor ((ab + Ab)/(AB + aB + ab + Ab))	0.308	0.312	0.301	0.321
F2/F1 cross peak
	pH = 9	pH = 8	pH = 7	pH = 6
major duplex (AB + aB)	0.702	0.745	0.706	0.515
minor duplex (ab + Ab)	0.298	0.283	0.259	0.227
fraction minor ((ab + Ab)/(AB + aB + ab + Ab))	0.298	0.275	0.269	0.306
