# Supplementary material for: Concerted dynamics of metallo-base pairs in an A/B-form helical transition
Source: Nat Commun. 2019 Oct 23;10:4818. doi: 10.1038/s41467-019-12440-x (PMC6811676; doi:10.1038/s41467-019-12440-x)
Supplement: Supplementary file 3 — Source Data [file 41467_2019_12440_MOESM3_ESM.zip › New_Sourcedata/Supplementary_Figure22.xlsx]

## Sheet: Tabelle1
Supplementary_Figure22
Supplementary_Figure22a: X_displacement
Major duplex																							Major duplex
	1	2	3	4	5	6	7	8	9	10	11	12	13	14	15	16	17	18	19	20
	Xdisp	Xdisp	Xdisp	Xdisp	Xdisp	Xdisp	Xdisp	Xdisp	Xdisp	Xdisp	Xdisp	Xdisp	Xdisp	Xdisp	Xdisp	Xdisp	Xdisp	Xdisp	Xdisp	Xdisp
Xdisp																							Xdisp	Average	St Dev
CG	-1.07	-0.78	-1.82	-1.04	-0.13	-1.12	-0.32	-1	-1.32	-0.61	-1.59	-0.8	-0.18	-1.13	-1.38	-0.64	-0.42	-1.76	-1.25	-0.51			CG	-0.9435	0.485781
GC	-1.12	-0.8	-1.81	-1.36	-0.5	-1.32	-0.81	-1.1	-1.45	-0.77	-1.3	-0.97	-0.63	-1.53	-1.23	-0.74	-0.86	-1.71	-1.11	-1.01			GC	-1.1065	0.34873
TA	-1.02	-0.97	-1.38	-1.46	-0.67	-1.36	-1.19	-1.61	-1.37	-1.23	-1.22	-0.93	-0.88	-1.66	-1.04	-0.87	-1.03	-1.17	-0.96	-1.48			TA	-1.175	0.261237
CT	-0.63	-0.83	-1.06	-1.06	-0.43	-1.18	-0.79	-0.83	-1	-0.53	-1.22	-1.16	-0.47	-1.12	-1	-0.83	-0.69	-0.87	-0.46	-0.82			CT	-0.849	0.245294
TA	-1	-0.75	-1.22	-1.25	-0.64	-1.43	-1.11	-1.26	-1	-1.02	-1.47	-1.33	-1	-1.54	-1.34	-0.81	-0.63	-1.28	-0.83	-1.05			TA	-1.098	0.26417
CG	-0.91	-0.69	-0.91	-1.12	-0.32	-0.89	-1.25	-1.27	-0.65	-1.2	-1.35	-0.94	-0.9	-1.23	-1.15	-0.62	-1.04	-0.87	-0.66	-1.12			CG	-0.9545	0.260969
AT	-0.27	-0.82	-1.01	-1.1	-0.09	-0.48	-0.69	-1.12	-0.53	-0.78	-0.62	-0.66	-0.59	-0.76	-0.49	-0.54	-1.1	-0.28	-0.15	-0.85			AT	-0.6465	0.298769
TA	-0.27	-0.83	-1.01	-1.1	-0.09	-0.48	-0.71	-1.12	-0.52	-0.78	-0.61	-0.66	-0.59	-0.76	-0.49	-0.54	-1.1	-0.27	-0.15	-0.85			TA	-0.6465	0.300121
GC	-0.91	-0.69	-0.91	-1.12	-0.32	-0.89	-1.27	-1.27	-0.63	-1.2	-1.34	-0.93	-0.91	-1.23	-1.14	-0.62	-1.04	-0.88	-0.67	-1.12			GC	-0.9545	0.261467
At	-0.99	-0.75	-1.23	-1.24	-0.64	-1.43	-1.1	-1.26	-1.01	-1.02	-1.47	-1.29	-1	-1.54	-1.33	-0.81	-0.64	-1.28	-0.84	-1.05			At	-1.096	0.26068
TC	-0.62	-0.83	-1.07	-1.05	-0.43	-1.18	-0.79	-0.83	-1.02	-0.54	-1.22	-1.14	-0.48	-1.12	-1.01	-0.84	-0.69	-0.87	-0.46	-0.83			TC	-0.851	0.244027
AT	-1.01	-0.97	-1.38	-1.45	-0.67	-1.37	-1.18	-1.61	-1.37	-1.24	-1.22	-0.89	-0.87	-1.66	-1.03	-0.88	-1.04	-1.17	-0.97	-1.48			AT	-1.173	0.26308
CG	-1.12	-0.81	-1.82	-1.36	-0.51	-1.32	-0.81	-1.1	-1.43	-0.79	-1.29	-0.94	-0.62	-1.52	-1.21	-0.74	-0.87	-1.72	-1.12	-1.01			CG	-1.1055	0.347239
GC	-1.05	-0.8	-1.84	-1.03	-0.13	-1.13	-0.32	-1	-1.32	-0.62	-1.59	-0.78	-0.16	-1.13	-1.37	-0.64	-0.41	-1.75	-1.25	-0.5			GC	-0.941	0.488415
Minor duplex																							Minor duplex
	1	2	3	4	5	6	7	8	9	10	11	12	13	14	15	16	17	18	19	20
	Xdisp	Xdisp	Xdisp	Xdisp	Xdisp	Xdisp	Xdisp	Xdisp	Xdisp	Xdisp	Xdisp	Xdisp	Xdisp	Xdisp	Xdisp	Xdisp	Xdisp	Xdisp	Xdisp	Xdisp
Xdisp																							Xdisp	Average	St Dev
CG	-0.81	-0.7	-1.05	-0.17	-0.61	-0.58	0.1	-0.77	-0.09	-0.65	-0.78	-0.16	-0.48	-0.16	-0.54	0.07	-1.25	-0.23	-0.66	-1.04			CG	-0.528	0.37168
GC	-1.28	-1.41	-1.53	-1.02	-1.51	-1.22	-1.1	-1.57	-0.63	-1.23	-1.45	-1.08	-0.92	-0.83	-1.2	-0.62	-1.71	-0.94	-1.55	-1.32			GC	-1.206	0.304424
TA	-1.53	-1.49	-1.71	-1.47	-1.95	-1.61	-1.04	-1.85	-1.4	-1.79	-1.81	-1.7	-1.4	-1.18	-1.51	-1.04	-1.77	-1.12	-1.85	-1.74			TA	-1.548	0.27389
CT	-0.78	-1.08	-1.13	-0.38	-0.66	-0.6	-0.17	-1.15	-0.59	-0.97	-1.02	-0.63	-0.98	-0.71	-0.95	-0.37	-0.69	-0.6	-0.91	-0.59			CT	-0.748	0.264151
TA	-1.83	-1.44	-1.84	-1.2	-1.38	-1.31	-1.31	-1.72	-1.23	-1.5	-1.99	-1.82	-1.32	-1.17	-1.76	-1.1	-1.32	-1.53	-1.74	-1.44			TA	-1.4975	0.258048
CG	-1.37	-1.11	-1.44	-0.9	-1.07	-0.65	-0.72	-0.79	-1.57	-1.54	-1.57	-1.29	-0.69	-0.96	-0.91	-0.69	-0.99	-1.01	-0.89	-1.37			CG	-1.0765	0.305127
AT	-0.89	-1.02	-0.63	-0.66	-0.92	-0.36	-0.38	-0.15	-1.11	-1.14	-1.02	-0.81	-0.3	-0.3	-0.16	-0.46	-0.49	-0.29	-0.12	-0.89			AT	-0.605	0.336415
TA	-0.9	-1.02	-0.63	-0.66	-0.92	-0.36	-0.39	-0.16	-1.1	-1.14	-1.01	-0.8	-0.3	-0.3	-0.16	-0.46	-0.49	-0.3	-0.12	-0.87			TA	-0.6045	0.332904
GC	-1.38	-1.11	-1.44	-0.9	-1.06	-0.65	-0.73	-0.8	-1.57	-1.53	-1.56	-1.3	-0.7	-0.96	-0.91	-0.68	-1	-1.03	-0.92	-1.4			GC	-1.0815	0.303731
At	-1.83	-1.44	-1.84	-1.2	-1.38	-1.29	-1.3	-1.73	-1.24	-1.48	-1.98	-1.84	-1.32	-1.17	-1.76	-1.1	-1.32	-1.54	-1.76	-1.43			At	-1.4975	0.260651
TC	-0.78	-1.08	-1.14	-0.39	-0.68	-0.59	-0.13	-1.15	-0.59	-0.95	-0.99	-0.62	-0.98	-0.72	-0.96	-0.37	-0.69	-0.6	-0.92	-0.6			TC	-0.7465	0.267026
AT	-1.53	-1.49	-1.71	-1.46	-1.95	-1.6	-1.01	-1.86	-1.41	-1.79	-1.78	-1.69	-1.4	-1.19	-1.52	-1.03	-1.77	-1.13	-1.86	-1.68			AT	-1.543	0.273662
CG	-1.26	-1.4	-1.53	-1	-1.52	-1.22	-1.1	-1.58	-0.62	-1.24	-1.45	-1.09	-0.93	-0.83	-1.21	-0.61	-1.7	-0.94	-1.56	-1.3			CG	-1.2045	0.306357
GC	-0.79	-0.69	-1.04	-0.16	-0.61	-0.58	0.1	-0.77	-0.09	-0.67	-0.76	-0.14	-0.47	-0.18	-0.55	0.08	-1.25	-0.23	-0.67	-1.01			GC	-0.524	0.369329
Apo duplex																							Apo duplex
	1	2	3	4	5	6	8	9	10	11	12	13	14	15	16	17	18	19	20	21
	Xdisp	Xdisp	Xdisp	Xdisp	Xdisp	Xdisp	Xdisp	Xdisp	Xdisp	Xdisp	Xdisp	Xdisp	Xdisp	Xdisp	Xdisp	Xdisp	Xdisp	Xdisp	Xdisp	Xdisp
Xdispl																							Xdispl	Average	St Dev
CG	-1.46	-1.68	-1.42	-1.84	-1.42	-1.64	-1.57	-1.41	-1.86	-1.59	-1.86	-1.58	-1.53	-1.64	-1.65	-2.03	-1.83	-1.89	-1.73	-1.82			CG	-1.6725	0.175182
GC	-0.95	-1.27	-1.03	-1.46	-1.11	-1.25	-1.24	-1.08	-1.63	-1.04	-1.61	-1.12	-1.12	-1.15	-1.22	-1.39	-1.43	-1.31	-1.47	-1.49			GC	-1.2685	0.193527
TA	-0.95	-0.95	-0.95	-0.95	-0.77	-1.03	-1.01	-0.87	-1.24	-0.9	-1.09	-0.98	-0.74	-0.84	-0.91	-1.16	-1.13	-1.14	-1.08	-1.05			TA	-0.987	0.127636
CT	-1.95	-1.69	-1.9	-1.43	-1.51	-1.77	-1.94	-1.77	-2.01	-1.76	-1.86	-1.8	-1.58	-1.48	-1.44	-1.73	-1.83	-1.65	-1.7	-1.81			CT	-1.7305	0.167107
TA	-1.41	-1.26	-1.33	-0.88	-1.12	-1.28	-1.37	-1.01	-1.27	-1.42	-1.47	-1.42	-1.11	-1.2	-1.17	-1.12	-1.37	-0.93	-1.24	-1.15			TA	-1.2265	0.162274
CG	-1.43	-1.02	-1.29	-0.63	-1.12	-1.15	-1.14	-1.05	-1.2	-1.36	-1.22	-1.37	-0.92	-1.26	-1.16	-1.16	-1.08	-0.86	-1.04	-1			CG	-1.123	0.183087
AT	-1.74	-1.06	-1.58	-0.89	-1.05	-1.47	-1.39	-1.12	-1.14	-1.44	-1.25	-1.54	-1.05	-1.25	-1.19	-1.09	-1.33	-0.84	-1.09	-1.39			AT	-1.245	0.23025
TA	-1.74	-1.07	-1.58	-0.89	-1.05	-1.47	-1.38	-1.12	-1.14	-1.44	-1.25	-1.55	-1.05	-1.26	-1.18	-1.09	-1.33	-0.85	-1.1	-1.39			TA	-1.2465	0.229157
GC	-1.43	-1.01	-1.29	-0.64	-1.11	-1.15	-1.14	-1.06	-1.19	-1.34	-1.22	-1.38	-0.91	-1.28	-1.16	-1.14	-1.07	-0.84	-1.04	-1.01			GC	-1.1205	0.183643
At	-1.41	-1.25	-1.33	-0.87	-1.12	-1.28	-1.36	-1.03	-1.26	-1.43	-1.47	-1.42	-1.1	-1.22	-1.17	-1.11	-1.37	-0.91	-1.24	-1.12			At	-1.2235	0.165356
TC	-1.94	-1.68	-1.91	-1.44	-1.51	-1.76	-1.93	-1.78	-2	-1.77	-1.86	-1.8	-1.58	-1.5	-1.44	-1.72	-1.82	-1.63	-1.7	-1.76			TC	-1.7265	0.162858
AT	-0.94	-0.95	-0.95	-0.96	-0.77	-1.03	-1.01	-0.88	-1.24	-0.9	-1.1	-1	-0.74	-0.85	-0.91	-1.17	-1.12	-1.13	-1.08	-1.02			AT	-0.9875	0.12613
CG	-0.95	-1.27	-1.03	-1.46	-1.12	-1.25	-1.23	-1.08	-1.63	-1.04	-1.62	-1.12	-1.1	-1.15	-1.21	-1.39	-1.42	-1.31	-1.47	-1.48			CG	-1.2665	0.194095
GC	-1.46	-1.69	-1.42	-1.83	-1.43	-1.63	-1.58	-1.41	-1.85	-1.59	-1.87	-1.59	-1.52	-1.64	-1.64	-2.03	-1.83	-1.91	-1.74	-1.82			GC	-1.674	0.175625
Supplementary_Figure22b: Y-disp
Major duplex
																							Major duplex
	Ydisp	Ydisp	Ydisp	Ydisp	Ydisp	Ydisp	Ydisp	Ydisp	Ydisp	Ydisp	Ydisp	Ydisp	Ydisp	Ydisp	Ydisp	Ydisp	Ydisp	Ydisp	Ydisp	Ydisp
Ydisp																							Ydisp	Average	St Dev
CG	-0.23	-0.47	-1.11	-0.79	-0.94	-0.65	-0.6	-0.63	-0.46	-0.67	-0.68	-0.89	-0.86	-0.82	-0.33	-0.49	-0.73	-0.2	-0.09	-1.04			CG	-0.634	0.273174
GC	0.53	0.22	0.2	0.1	-0.27	0.17	0.03	-0.28	0.4	-0.3	0.2	-0.05	-0.29	-0.17	0.43	0.28	0.1	0.67	0.61	-0.41			GC	0.1085	0.315662
TA	0.08	-0.25	0.16	0.02	-0.42	-0.15	-0.28	-0.64	0.15	-0.76	-0.23	-0.5	-0.62	-0.25	0.08	0	-0.07	0.48	0.16	-0.51			TA	-0.1775	0.31851
CT	0.12	0.23	0.13	0.28	0.13	0.36	0	0.2	0.55	0.16	-0.15	-0.14	0.1	0.04	0.3	0	0.17	0.38	0.42	0.24			CT	0.176	0.174453
TA	0.04	0.26	0.23	-0.02	0.21	0.04	-0.01	-0.1	0.37	0.11	-0.02	0.14	0.04	-0.13	0.3	-0.22	-0.27	-0.05	0.55	-0.13			TA	0.067	0.201149
CG	0.23	-0.16	-0.13	-0.18	0.16	0.04	0.14	-0.13	0.08	0.1	0.17	0.25	0	0.22	0.2	-0.07	-0.34	0.15	0.3	0.02			CG	0.0525	0.168222
AT	0.57	0.2	0.4	0.32	0.56	0.58	0.41	0.34	0.42	0.36	0.54	0.43	0.38	0.5	0.55	0.27	0.24	0.73	0.57	0.32			AT	0.4345	0.133284
TA	-0.56	-0.2	-0.4	-0.33	-0.56	-0.57	-0.42	-0.34	-0.41	-0.36	-0.54	-0.42	-0.38	-0.5	-0.53	-0.26	-0.24	-0.72	-0.57	-0.31			TA	-0.431	0.131031
GC	-0.22	0.17	0.13	0.18	-0.15	-0.03	-0.14	0.13	-0.08	-0.1	-0.17	-0.24	0.01	-0.22	-0.19	0.08	0.34	-0.15	-0.3	-0.02			GC	-0.0485	0.167609
At	-0.04	-0.26	-0.23	0.02	-0.21	-0.04	0	0.1	-0.39	-0.11	0.01	-0.14	-0.03	0.13	-0.3	0.22	0.27	0.05	-0.55	0.11			At	-0.0695	0.201457
TC	-0.12	-0.24	-0.12	-0.28	-0.13	-0.37	0	-0.2	-0.56	-0.16	0.14	0.15	-0.09	-0.04	-0.28	0	-0.17	-0.38	-0.41	-0.25			TC	-0.1755	0.175484
AT	-0.09	0.25	-0.15	-0.02	0.41	0.15	0.28	0.64	-0.15	0.76	0.23	0.5	0.62	0.25	-0.09	0	0.08	-0.48	-0.15	0.51			AT	0.1775	0.317756
CG	-0.53	-0.21	-0.18	-0.09	0.26	-0.17	-0.04	0.28	-0.41	0.31	-0.2	0.03	0.29	0.17	-0.42	-0.27	-0.09	-0.67	-0.6	0.41			CG	-0.1065	0.31366
GC	0.21	0.47	1.12	0.8	0.94	0.66	0.61	0.64	0.44	0.68	0.68	0.87	0.86	0.82	0.32	0.49	0.75	0.19	0.1	1.03			GC	0.634	0.275725
Minor duplex																							Minor duplex
	1	2	3	4	5	6	7	8	9	10	11	12	13	14	15	16	17	18	19	20
	Ydisp	Ydisp	Ydisp	Ydisp	Ydisp	Ydisp	Ydisp	Ydisp	Ydisp	Ydisp	Ydisp	Ydisp	Ydisp	Ydisp	Ydisp	Ydisp	Ydisp	Ydisp	Ydisp	Ydisp			Ydisp	Average	St Dev
Ydisp
CG	-1.3	-1.23	-1.68	-0.97	-1.06	-0.89	-1.4	-1.36	-1.3	-0.95	-1.73	-1.17	-1.26	-1.17	-1.1	-1.16	-1.35	-1.06	-1.09	-0.76			CG	-1.1995	0.233848
GC	-0.61	-0.27	-0.35	-0.46	-0.43	-0.02	-0.58	-0.43	-0.81	-0.25	-0.57	-0.69	-0.42	-0.56	-0.34	-0.32	-0.53	-0.54	-0.54	-0.07			GC	-0.4395	0.189617
TA	-0.53	-0.41	-0.1	-0.22	-0.24	0.02	-0.25	-0.37	-0.93	-0.46	-0.35	-0.73	-0.44	-0.45	-0.14	-0.24	-0.22	-0.62	-0.16	-0.36			TA	-0.36	0.219773
CT	-0.42	-0.83	-0.74	-0.51	-0.19	-0.3	-0.43	-0.55	-0.65	-0.41	-0.58	-0.56	-0.63	-0.59	-0.72	-0.7	-0.5	-0.73	-0.11	-0.66			CT	-0.5405	0.182797
TA	-0.3	0.02	-0.09	-0.26	-0.23	0.02	-0.11	0.18	-0.54	-0.31	-0.36	-0.49	0.05	-0.37	0.09	-0.26	0.28	-0.28	0.09	-0.19			TA	-0.153	0.220139
CG	0.23	-0.02	0.32	-0.26	-0.36	0.07	-0.18	0.48	0.13	-0.22	0.07	0.1	0.16	-0.12	0.46	-0.13	0.3	0.3	0.43	0.02			CG	0.089	0.242506
AT	0.56	0.37	0.77	0.44	0.35	0.58	0.44	0.77	0.51	0.57	0.56	0.86	0.44	0.58	0.67	0.45	0.65	0.75	0.73	0.61			AT	0.583	0.140396
TA	-0.55	-0.37	-0.77	-0.43	-0.35	-0.58	-0.44	-0.78	-0.51	-0.57	-0.57	-0.87	-0.44	-0.58	-0.68	-0.45	-0.65	-0.76	-0.74	-0.63			TA	-0.586	0.144305
GC	-0.22	0.01	-0.32	0.26	0.35	-0.06	0.2	-0.49	-0.13	0.22	-0.08	-0.11	-0.16	0.12	-0.46	0.13	-0.3	-0.29	-0.43	-0.03			GC	-0.0895	0.242559
At	0.29	-0.03	0.1	0.26	0.22	-0.02	0.14	-0.18	0.54	0.3	0.37	0.49	-0.04	0.37	-0.1	0.26	-0.27	0.28	-0.09	0.21			At	0.155	0.219215
TC	0.43	0.83	0.74	0.52	0.19	0.28	0.44	0.56	0.65	0.39	0.59	0.57	0.64	0.6	0.72	0.7	0.51	0.73	0.13	0.68			TC	0.545	0.183153
AT	0.53	0.41	0.11	0.22	0.24	-0.02	0.25	0.38	0.93	0.43	0.34	0.73	0.44	0.46	0.14	0.23	0.23	0.62	0.17	0.39			AT	0.3615	0.218524
CG	0.64	0.28	0.37	0.46	0.42	0.02	0.59	0.45	0.81	0.21	0.56	0.69	0.42	0.56	0.34	0.31	0.53	0.55	0.57	0.05			CG	0.4415	0.195941
GC	1.31	1.23	1.68	0.97	1.05	0.88	1.42	1.37	1.31	0.92	1.69	1.17	1.26	1.18	1.1	1.16	1.35	1.08	1.13	0.78			GC	1.202	0.230621
Apo duplex																							Apo duplex
	1	2	3	4	5	6	8	9	10	11	12	13	14	15	16	17	18	19	20	21
	Ydisp	Ydisp	Ydisp	Ydisp	Ydisp	Ydisp	Ydisp	Ydisp	Ydisp	Ydisp	Ydisp	Ydisp	Ydisp	Ydisp	Ydisp	Ydisp	Ydisp	Ydisp	Ydisp	Ydisp
Ydisp																							Ydisp	Average	St Dev
CG	-0.2	-0.16	-0.27	-0.19	-0.21	-0.16	-0.31	-0.12	-0.23	-0.11	-0.13	-0.36	-0.23	-0.34	-0.31	-0.1	-0.31	-0.11	-0.16	-0.31			CG	-0.216	0.0829699
GC	0.31	0.47	0.24	0.57	0.29	0.51	0.41	0.43	0.4	0.34	0.48	0.47	0.59	0.52	0.49	0.72	0.4	0.64	0.55	0.57			GC	0.47	0.118237
TA	-0.46	-0.23	-0.47	0.04	-0.4	-0.23	-0.48	-0.27	-0.11	-0.54	-0.42	-0.24	-0.04	-0.22	-0.15	-0.08	-0.26	-0.02	-0.16	-0.14			TA	-0.244	0.164663
CT	0.2	0.36	0.14	0.59	0.15	0.26	0.25	0.37	0.73	0.03	0.24	0.31	0.45	0.21	0.35	0.46	0.38	0.71	0.39	0.51			CT	0.3545	0.179206
TA	-0.38	-0.19	-0.31	0.01	-0.4	-0.26	-0.29	-0.3	-0.09	-0.45	-0.22	-0.32	-0.14	-0.3	-0.26	-0.24	-0.05	-0.14	-0.22	-0.17			TA	-0.236	0.114035
CG	-0.78	-0.51	-0.83	-0.35	-0.48	-0.58	-0.77	-0.43	-0.37	-0.74	-0.48	-0.72	-0.45	-0.61	-0.43	-0.41	-0.51	-0.45	-0.58	-0.64			CG	-0.556	0.143402
AT	0.17	0.21	0.14	0.33	0.33	0.12	0.18	0.19	0.28	0.29	0.25	0.19	0.21	0.25	0.2	0.32	0.27	0.31	0.26	0.13			AT	0.2315	0.0652131
TA	-0.17	-0.21	-0.15	-0.34	-0.32	-0.12	-0.17	-0.18	-0.28	-0.29	-0.25	-0.19	-0.21	-0.27	-0.21	-0.32	-0.26	-0.3	-0.26	-0.16			TA	-0.233	0.0627774
GC	0.78	0.51	0.82	0.34	0.49	0.58	0.77	0.43	0.38	0.75	0.48	0.72	0.46	0.61	0.42	0.43	0.52	0.46	0.58	0.65			GC	0.559	0.141912
At	0.38	0.18	0.29	-0.01	0.4	0.26	0.28	0.3	0.09	0.46	0.22	0.32	0.14	0.3	0.26	0.25	0.06	0.14	0.22	0.18			At	0.236	0.11342
TC	-0.21	-0.37	-0.15	-0.59	-0.16	-0.25	-0.25	-0.37	-0.73	-0.03	-0.25	-0.32	-0.45	-0.23	-0.35	-0.48	-0.37	-0.72	-0.4	-0.54			TC	-0.361	0.179803
AT	0.46	0.22	0.49	-0.03	0.39	0.23	0.48	0.28	0.11	0.54	0.41	0.24	0.05	0.22	0.17	0.05	0.26	0.01	0.16	0.13			AT	0.2435	0.16596
CG	-0.31	-0.49	-0.23	-0.55	-0.29	-0.51	-0.42	-0.44	-0.41	-0.35	-0.5	-0.47	-0.58	-0.5	-0.47	-0.74	-0.42	-0.65	-0.54	-0.61			CG	-0.474	0.120681
GC	0.2	0.15	0.27	0.2	0.21	0.15	0.3	0.12	0.22	0.1	0.12	0.37	0.23	0.35	0.33	0.08	0.31	0.09	0.16	0.29			GC	0.2125	0.0887623
Supplementary_Figure22c: Shift
Major duplex																							Major duplex
	Shift	Shift	Shift	Shift	Shift	Shift	Shift	Shift	Shift	Shift	Shift	Shift	Shift	Shift	Shift	Shift	Shift	Shift	Shift	Shift
Inter-BP																							Shift Dx	Average	St Dev
C 1/G 2	-0.11	0.04	0.25	0.08	0.02	0.11	-0.1	0.38	-0.03	0.34	0.38	0.22	0.07	0.16	0.06	-0.05	-0.08	-0.12	-0.01	0.17			C 1/G 2	0.089	0.15601
G 2/T 3	0.04	-0.18	0.18	-0.06	0.06	-0.01	-0.16	-0.01	-0.2	-0.1	0.06	0.24	0	0.11	0.02	-0.31	-0.12	0.09	-0.06	-0.15			G 2/T 3	-0.028	0.132688
T 3/C 4	0.2	0.08	-0.05	0.27	0.21	0.02	0.5	0.99	-0.05	0.86	-0.04	-0.02	0.52	0.57	-0.37	0.1	0.32	-0.13	0.1	0.6			T 3/C 4	0.234	0.337408
C 4/T 5	-0.54	-0.29	-0.61	-0.38	-0.57	-0.51	-0.28	-0.37	-0.48	-0.43	-0.43	-0.3	-0.57	-0.45	-0.77	0.16	0.1	-0.72	-0.86	-0.22			C 4/T 5	-0.426	0.246524
T 5/C 6	-0.09	-0.18	-0.06	-0.03	-0.12	0.18	-0.24	0.05	-0.1	-0.2	-0.12	0.05	-0.12	0.02	-0.19	0.28	-0.25	0.06	-0.17	-0.18			T 5/C 6	-0.0705	0.13713
C 6/A 7	0.2	-0.09	-0.32	-0.11	-0.22	-0.1	0.14	-0.05	-0.16	0.23	0.3	-0.03	0.03	0.04	0.08	0.09	-0.04	0.08	0.09	-0.15			C 6/A 7	0.0005	0.152986
A 7/T 8	0	-0.01	0	0	0	-0.01	0	0	0	0	0	0	0	0	-0.01	0	0	0.01	0	0			A 7/T 8	-0.001	0.0043589
T 8/G 9	-0.2	0.09	0.32	0.11	0.21	0.09	-0.12	0.05	0.15	-0.23	-0.3	0.03	-0.04	-0.04	-0.09	-0.1	0.04	-0.1	-0.09	0.15			T 8/G 9	-0.0035	0.151864
G 9/A 10	0.1	0.17	0.06	0.04	0.12	-0.18	0.26	-0.06	0.08	0.2	0.12	-0.04	0.12	-0.02	0.19	-0.28	0.25	-0.04	0.17	0.17			G 9/A 10	0.0715	0.136648
A 10/T 11	0.54	0.29	0.61	0.37	0.56	0.51	0.28	0.37	0.46	0.42	0.44	0.28	0.55	0.44	0.75	-0.17	-0.09	0.71	0.87	0.21			A 10/T 11	0.42	0.245601
T 11/A 12	-0.2	-0.07	0.06	-0.28	-0.22	-0.03	-0.49	-0.99	0.07	-0.87	0.03	0.03	-0.52	-0.58	0.39	-0.1	-0.33	0.14	-0.11	-0.59			T 11/A 12	-0.233	0.341454
A 12/C 13	-0.03	0.17	-0.19	0.05	-0.06	0.02	0.15	0.01	0.21	0.11	-0.06	-0.24	-0.01	-0.12	-0.01	0.31	0.12	-0.08	0.05	0.15			A 12/C 13	0.0275	0.132999
C 13/G 14	0.12	-0.04	-0.26	-0.08	-0.02	-0.11	0.1	-0.38	0.03	-0.34	-0.39	-0.22	-0.07	-0.16	-0.06	0.04	0.08	0.14	0.01	-0.16			C 13/G 14	-0.0885	0.158848
Minor duplex																							Minor duplex
	1	2	3	4	5	6	7	8	9	10	11	12	13	14	15	16	17	18	19	20
	Shift	Shift	Shift	Shift	Shift	Shift	Shift	Shift	Shift	Shift	Shift	Shift	Shift	Shift	Shift	Shift	Shift	Shift	Shift	Shift			Shift Dx	Average	St Dev
Inter-BP																							Inter-BP
C 1/G 2	0.29	-0.14	0.3	-0.11	-0.09	-0.11	-0.23	-0.02	0.23	0	0.17	-0.06	0.37	0.08	-0.06	0.04	0.11	-0.06	0.15	-0.1			C 1/G 2	0.038	0.163175
G 2/T 3	0.11	0.22	-0.03	-0.25	-0.23	-0.37	0.14	0.07	-0.07	-0.14	-0.24	0.08	-0.25	0.04	-0.21	-0.36	0.23	0.21	0.14	-0.25			G 2/T 3	-0.058	0.197018
T 3/C 4	0.83	0.75	0.67	1.1	1.32	0.89	0.84	0.88	1.16	1.09	0.86	1.43	0.56	0.5	0.59	0.83	1.08	0.79	0.92	1.22			T 3/C 4	0.9155	0.24557
C 4/T 5	-1.05	-0.24	-0.64	-0.71	-0.62	-0.86	-1.11	-0.67	-0.45	-0.45	-0.95	-0.9	-0.31	-0.4	-0.89	-0.55	-0.82	-0.74	-1.01	-0.69			C 4/T 5	-0.703	0.242798
T 5/C 6	0.06	-0.07	-0.14	0.06	-0.01	0.14	0.04	0.14	-0.31	-0.11	-0.18	0.28	0.1	0	0.01	0.17	-0.13	0.15	0.05	0.05			T 5/C 6	0.015	0.136107
C 6/A 7	-0.18	-0.28	0	-0.12	-0.07	-0.28	-0.06	-0.25	-0.08	0.04	0.01	-0.38	0.01	0.07	-0.08	-0.03	-0.21	-0.04	-0.18	0.03			C 6/A 7	-0.104	0.122898
A 7/T 8	-0.01	-0.01	0.01	-0.01	0	0	0.01	0	0	-0.01	0.01	0.01	0	0	0	0	0	0	0.01	0.04			A 7/T 8	0.0025	0.0108972
T 8/G 9	0.18	0.29	0	0.11	0.07	0.28	0.06	0.25	0.08	-0.04	-0.01	0.37	0	-0.07	0.08	0.04	0.21	0.04	0.18	-0.05			T 8/G 9	0.1035	0.122934
G 9/A 10	-0.03	0.06	0.13	-0.07	0.01	-0.13	-0.04	-0.12	0.31	0.11	0.18	-0.3	-0.1	0	0	-0.17	0.13	-0.15	-0.04	0			G 9/A 10	-0.011	0.135532
A 10/T 11	1.04	0.23	0.64	0.71	0.61	0.86	1.14	0.68	0.45	0.44	0.95	0.92	0.31	0.39	0.88	0.55	0.8	0.75	1.02	0.66			A 10/T 11	0.7015	0.247836
T 11/A 12	-0.83	-0.75	-0.67	-1.1	-1.31	-0.88	-0.86	-0.89	-1.17	-1.1	-0.86	-1.44	-0.56	-0.5	-0.59	-0.82	-1.07	-0.81	-0.93	-1.15			T 11/A 12	-0.9145	0.24196
A 12/C 13	-0.1	-0.22	0.03	0.25	0.22	0.36	-0.17	-0.08	0.08	0.14	0.21	-0.1	0.25	-0.03	0.2	0.35	-0.23	-0.19	-0.15	0.23			A 12/C 13	0.0525	0.193698
C 13/G 14	-0.32	0.14	-0.3	0.1	0.09	0.11	0.23	0.01	-0.23	0.01	-0.14	0.09	-0.37	-0.09	0.07	-0.03	-0.11	0.05	-0.15	0.12			C 13/G 14	-0.036	0.166175
Apo duplex																							Apo duplex
	1	2	3	4	5	6	8	9	10	11	12	13	14	15	16	17	18	19	20	21
	Shift	Shift	Shift	Shift	Shift	Shift	Shift	Shift	Shift	Shift	Shift	Shift	Shift	Shift	Shift	Shift	Shift	Shift	Shift	Shift
Shift Dx																							Shift Dx	Average	St Dev
C 1/G 2	0.33	0.18	0.2	0.15	0.2	-0.04	0	0.01	0.08	0.27	0.14	0.19	0.08	0.2	0.34	0.11	0.22	0.23	-0.07	0.16			C 1/G 2	0.149	0.110086
G 2/T 3	0.09	0.26	0.19	0.25	0.44	-0.01	0.25	0.14	0.26	0.21	0.6	-0.01	0.12	0.18	0.28	-0.06	0.25	-0.04	0.29	0.33			G 2/T 3	0.201	0.158079
T 3/C 4	-0.84	-0.74	-0.76	-0.84	-0.7	-0.78	-0.83	-0.95	-1.06	-0.64	-0.67	-0.9	-1.06	-0.71	-0.59	-0.83	-0.78	-0.74	-0.71	-0.93			T 3/C 4	-0.803	0.124864
C 4/T 5	0.49	0.24	0.52	0.13	0.33	0.34	0.4	0.61	0.46	0.35	0.29	0.23	0.19	0.14	0.11	0.42	0.18	0.52	0.24	0.38			C 4/T 5	0.3285	0.142031
T 5/C 6	0.17	0.16	0.15	0.02	0.07	0.14	0.19	-0.11	-0.07	0.2	0.19	0.18	0.09	-0.04	-0.01	-0.09	0.14	0.02	0.06	0.15			T 5/C 6	0.0805	0.0994724
C 6/A 7	-0.13	-0.09	-0.1	-0.38	-0.03	-0.19	-0.17	-0.2	-0.07	-0.02	-0.05	0.02	-0.14	0.03	-0.05	-0.01	-0.33	-0.08	-0.14	-0.24			C 6/A 7	-0.1185	0.10683
A 7/T 8	0	0	0.01	0	0	0	0	0	0	0	0	0	0	-0.01	0.02	-0.01	0	-0.02	0	-0.01			A 7/T 8	-0.001	0.00768115
T 8/G 9	0.13	0.1	0.09	0.38	0.02	0.18	0.17	0.19	0.07	0.04	0.05	-0.01	0.15	-0.03	0.04	0.01	0.34	0.08	0.14	0.23			T 8/G 9	0.1185	0.106079
G 9/A 10	-0.17	-0.17	-0.14	0	-0.08	-0.13	-0.19	0.12	0.06	-0.22	-0.19	-0.18	-0.08	0.04	0.01	0.06	-0.16	-0.02	-0.05	-0.13			G 9/A 10	-0.081	0.0993932
A 10/T 11	-0.49	-0.24	-0.52	-0.15	-0.33	-0.34	-0.4	-0.61	-0.47	-0.35	-0.29	-0.22	-0.18	-0.14	-0.11	-0.41	-0.17	-0.52	-0.23	-0.36			A 10/T 11	-0.3265	0.142312
T 11/A 12	0.85	0.75	0.75	0.83	0.7	0.77	0.83	0.94	1.05	0.64	0.67	0.9	1.07	0.71	0.58	0.8	0.78	0.75	0.71	0.94			T 11/A 12	0.801	0.125455
A 12/C 13	-0.1	-0.25	-0.2	-0.25	-0.44	0.01	-0.24	-0.13	-0.26	-0.21	-0.61	0.02	-0.11	-0.18	-0.27	0.08	-0.24	0.05	-0.29	-0.34			A 12/C 13	-0.198	0.162315
C 13/G 14	-0.33	-0.19	-0.2	-0.14	-0.21	0.04	0	0	-0.06	-0.26	-0.13	-0.19	-0.07	-0.22	-0.35	-0.12	-0.22	-0.23	0.07	-0.17			C 13/G 14	-0.149	0.113088
Supplementary_Figure22d: Slide
Major duplex
																							Major duplex
Slide Dy	Slide	Slide	Slide	Slide	Slide	Slide	Slide	Slide	Slide	Slide	Slide	Slide	Slide	Slide	Slide	Slide	Slide	Slide	Slide	Slide
Inter-BP																							Slide Dy	Average	St Dev
C 1/G 2	0.59	0.68	0.46	0.68	0.69	0.6	0.7	0.62	0.59	0.51	0.69	0.69	0.72	0.52	0.55	0.37	0.77	0.3	0.35	0.62			C 1/G 2	0.585	0.128238
G 2/T 3	-0.59	-0.48	-0.5	-0.4	-0.45	-0.82	-0.65	-0.49	-0.55	-0.57	-0.53	-0.65	-0.56	-0.55	-0.6	-0.56	-0.39	-0.51	-0.68	-0.68			G 2/T 3	-0.5605	0.100074
T 3/C 4	-0.08	0.3	-0.34	-0.18	0.14	-0.29	-0.3	0.5	-0.19	0.58	-0.03	-0.19	0.26	-0.3	-0.15	-0.51	-0.17	-0.34	0.15	-0.19			T 3/C 4	-0.0665	0.287442
C 4/T 5	-0.24	0.05	-0.01	-0.46	-0.11	-0.79	-0.3	-0.35	-0.36	-0.07	0	-0.32	-0.48	-0.64	-0.28	-0.56	-0.4	-0.52	0.26	-0.73			C 4/T 5	-0.3155	0.267348
T 5/C 6	-0.14	-0.31	-0.21	-0.28	-0.02	-0.19	-0.22	-0.23	-0.16	-0.19	0.02	-0.27	-0.47	-0.23	-0.37	0.07	-0.1	0.12	-0.16	-0.29			T 5/C 6	-0.1815	0.141749
C 6/A 7	0.36	0.45	0.87	0.57	0.78	0.8	0.23	0.4	0.6	0.17	0.52	0.26	0.29	0.27	0.47	0.34	0.26	0.89	0.5	0.13			C 6/A 7	0.458	0.226597
A 7/T 8	-0.67	-0.43	-0.35	-0.38	-0.53	-0.49	-0.47	-0.57	-0.58	-0.52	-0.46	-0.48	-0.75	-0.53	-0.43	-0.6	-0.7	-0.76	-0.54	-0.67			A 7/T 8	-0.5455	0.114301
T 8/G 9	0.36	0.45	0.88	0.57	0.78	0.79	0.22	0.4	0.61	0.17	0.52	0.27	0.29	0.26	0.47	0.34	0.26	0.89	0.5	0.12			T 8/G 9	0.4575	0.228339
G 9/A 10	-0.14	-0.3	-0.2	-0.28	-0.03	-0.18	-0.23	-0.23	-0.17	-0.2	0.02	-0.26	-0.47	-0.23	-0.36	0.07	-0.11	0.11	-0.16	-0.31			G 9/A 10	-0.183	0.139359
A 10/T 11	-0.24	0.05	-0.01	-0.46	-0.11	-0.78	-0.32	-0.36	-0.37	-0.08	0	-0.29	-0.48	-0.63	-0.26	-0.56	-0.39	-0.53	0.26	-0.73			A 10/T 11	-0.3145	0.266035
T 11/A 12	-0.07	0.3	-0.34	-0.18	0.12	-0.29	-0.31	0.5	-0.18	0.57	-0.02	-0.18	0.25	-0.3	-0.17	-0.5	-0.16	-0.35	0.15	-0.19			T 11/A 12	-0.0675	0.285007
A 12/C 13	-0.59	-0.47	-0.5	-0.4	-0.45	-0.82	-0.65	-0.49	-0.57	-0.57	-0.53	-0.65	-0.56	-0.55	-0.59	-0.57	-0.39	-0.51	-0.69	-0.68			A 12/C 13	-0.5615	0.100959
C 13/G 14	0.59	0.66	0.48	0.69	0.69	0.6	0.71	0.62	0.59	0.5	0.69	0.68	0.73	0.52	0.54	0.37	0.77	0.3	0.35	0.62			C 13/G 14	0.585	0.12816
Minor duplex																							Minor duplex
	1	2	3	4	5	6	7	8	9	10	11	12	13	14	15	16	17	18	19	20
Slide Dy	Slide	Slide	Slide	Slide	Slide	Slide	Slide	Slide	Slide	Slide	Slide	Slide	Slide	Slide	Slide	Slide	Slide	Slide	Slide	Slide
Inter-BP																							Slide Dy	Average	St Dev
C 1/G 2	0.5	0.6	0.61	0.43	0.54	0.5	0.59	0.73	0.57	0.54	0.82	0.63	0.65	0.56	0.62	0.35	0.37	0.45	0.47	0.45			C 1/G 2	0.549	0.112512
G 2/T 3	-0.48	-0.68	-0.53	-0.49	-0.76	-0.71	-0.52	-0.78	-0.5	-0.76	-0.49	-0.49	-0.72	-0.44	-0.54	-0.65	-0.59	-0.62	-0.53	-0.7			G 2/T 3	-0.599	0.108531
T 3/C 4	-0.39	-0.83	-1.1	-0.85	-0.62	-0.92	-0.68	-0.76	-0.03	-0.43	-0.75	-0.35	-0.87	-0.75	-1.16	-1.01	-0.76	-0.61	-0.75	-0.49			T 3/C 4	-0.7055	0.264376
C 4/T 5	-0.38	0.2	-0.07	-0.29	-0.35	-0.32	-0.37	-0.2	0.06	-0.2	-0.66	-0.57	-0.28	-0.44	-0.2	-0.21	0.36	-0.28	-0.61	0.24			C 4/T 5	-0.2285	0.267288
T 5/C 6	-0.09	-0.15	0.09	-0.15	-0.22	-0.1	-0.26	-0.08	0.01	-0.24	-0.09	-0.22	-0.15	-0.17	-0.1	0.02	-0.11	-0.08	-0.21	-0.08			T 5/C 6	-0.119	0.0881419
C 6/A 7	0.45	0.58	0.84	0.94	0.82	0.96	0.82	0.93	0.45	0.76	0.65	0.93	0.56	0.91	0.71	0.77	0.66	0.64	0.87	0.7			C 6/A 7	0.7475	0.155334
A 7/T 8	-0.52	-0.26	-0.47	-0.32	-0.55	-0.43	-0.45	-0.45	-0.37	-0.67	-0.64	-0.61	-0.42	-0.2	-0.41	-0.6	-0.48	-0.65	-0.35	-0.5			A 7/T 8	-0.4675	0.126486
T 8/G 9	0.44	0.59	0.85	0.92	0.81	0.95	0.83	0.93	0.45	0.77	0.65	0.92	0.56	0.91	0.71	0.76	0.66	0.65	0.88	0.7			T 8/G 9	0.747	0.153789
G 9/A 10	-0.09	-0.15	0.09	-0.15	-0.21	-0.09	-0.25	-0.07	0.01	-0.24	-0.08	-0.23	-0.15	-0.17	-0.1	0.03	-0.12	-0.1	-0.21	-0.06			G 9/A 10	-0.117	0.089
A 10/T 11	-0.35	0.2	-0.07	-0.29	-0.35	-0.31	-0.39	-0.2	0.06	-0.19	-0.64	-0.58	-0.28	-0.44	-0.2	-0.21	0.35	-0.28	-0.61	0.19			A 10/T 11	-0.2295	0.260739
T 11/A 12	-0.39	-0.83	-1.1	-0.85	-0.62	-0.91	-0.69	-0.76	-0.03	-0.43	-0.75	-0.36	-0.87	-0.75	-1.16	-1.01	-0.77	-0.63	-0.76	-0.51			T 11/A 12	-0.709	0.262353
A 12/C 13	-0.45	-0.69	-0.53	-0.49	-0.76	-0.69	-0.51	-0.78	-0.5	-0.76	-0.48	-0.5	-0.72	-0.45	-0.55	-0.65	-0.6	-0.61	-0.52	-0.73			A 12/C 13	-0.5985	0.111143
C 13/G 14	0.51	0.6	0.61	0.43	0.54	0.49	0.58	0.72	0.58	0.54	0.79	0.63	0.65	0.57	0.62	0.35	0.37	0.46	0.48	0.48			C 13/G 14	0.55	0.106348
Apo duplex																							Apo duplex
	1	2	3	4	5	6	8	9	10	11	12	13	14	15	16	17	18	19	20	21
	Slide	Slide	Slide	Slide	Slide	Slide	Slide	Slide	Slide	Slide	Slide	Slide	Slide	Slide	Slide	Slide	Slide	Slide	Slide	Slide
Slide Dy																							Slide Dy	Average	St Dev
C 1/G 2	0.62	0.79	0.63	0.64	0.81	0.77	0.79	0.72	0.62	0.71	0.75	0.79	0.8	0.67	0.76	0.63	0.72	0.65	0.74	0.6			C 1/G 2	0.7105	0.0697478
G 2/T 3	-0.36	-0.39	-0.35	-0.46	-0.33	-0.39	-0.51	-0.35	-0.39	-0.35	-0.45	-0.43	-0.37	-0.52	-0.34	-0.64	-0.47	-0.49	-0.45	-0.55			G 2/T 3	-0.4295	0.0807759
T 3/C 4	0.33	0.36	0.39	0.35	0.44	0.42	0.36	0.25	0.27	0.42	0.39	0.35	0.26	0.29	0.35	0.29	0.35	0.32	0.3	0.33			T 3/C 4	0.341	0.0527162
C 4/T 5	-0.76	-0.72	-0.67	-0.62	-0.71	-0.69	-0.8	-0.99	-0.93	-0.73	-0.64	-0.74	-0.68	-0.68	-0.71	-0.75	-0.6	-0.8	-0.83	-0.77			C 4/T 5	-0.741	0.0938563
T 5/C 6	-0.57	-0.51	-0.61	-0.24	-0.43	-0.44	-0.63	-0.42	-0.28	-0.58	-0.51	-0.56	-0.36	-0.5	-0.44	-0.27	-0.47	-0.24	-0.57	-0.48			T 5/C 6	-0.4555	0.119435
C 6/A 7	0.36	0.44	0.53	0.64	0.38	0.34	0.69	0.21	0.46	0.49	0.35	0.45	0.56	0.5	0.15	0.52	0.67	0.65	0.62	0.51			C 6/A 7	0.476	0.143436
A 7/T 8	-0.79	-0.48	-0.58	-0.61	-0.7	-0.51	-0.32	-0.6	-0.58	-0.77	-0.63	-0.66	-0.39	-0.59	-0.75	-0.61	-0.47	-0.54	-0.49	-0.5			A 7/T 8	-0.5785	0.118629
T 8/G 9	0.36	0.44	0.54	0.63	0.38	0.34	0.7	0.2	0.46	0.51	0.35	0.46	0.57	0.49	0.15	0.53	0.68	0.66	0.61	0.55			T 8/G 9	0.4805	0.146781
G 9/A 10	-0.58	-0.51	-0.61	-0.24	-0.43	-0.45	-0.63	-0.43	-0.29	-0.59	-0.51	-0.57	-0.36	-0.5	-0.43	-0.27	-0.47	-0.22	-0.57	-0.45			G 9/A 10	-0.4555	0.12188
A 10/T 11	-0.76	-0.71	-0.66	-0.62	-0.72	-0.68	-0.8	-0.99	-0.94	-0.73	-0.65	-0.75	-0.69	-0.7	-0.7	-0.75	-0.6	-0.81	-0.83	-0.76			A 10/T 11	-0.7425	0.0946507
T 11/A 12	0.34	0.35	0.4	0.35	0.44	0.42	0.37	0.25	0.28	0.41	0.38	0.35	0.27	0.3	0.37	0.29	0.35	0.33	0.3	0.35			T 11/A 12	0.345	0.0503488
A 12/C 13	-0.35	-0.39	-0.36	-0.47	-0.33	-0.39	-0.51	-0.38	-0.39	-0.36	-0.45	-0.43	-0.36	-0.51	-0.34	-0.64	-0.49	-0.49	-0.44	-0.56			A 12/C 13	-0.432	0.0804736
C 13/G 14	0.62	0.79	0.64	0.64	0.81	0.76	0.79	0.72	0.62	0.71	0.74	0.79	0.8	0.68	0.77	0.62	0.73	0.64	0.74	0.57			C 13/G 14	0.709	0.072519
Supplementary_Figure22e: Axial_bend
Major duplex																							Major duplex
	Ax-bend	Ax-bend	Ax-bend	Ax-bend	Ax-bend	Ax-bend	Ax-bend	Ax-bend	Ax-bend	Ax-bend	Ax-bend	Ax-bend	Ax-bend	Ax-bend	Ax-bend	Ax-bend	Ax-bend	Ax-bend	Ax-bend	Ax-bend
Ax-bend
CG	---	---	---	---	---	---	---	---	---	---	---	---	---	---	---	---	---	---	---	---			Axial bend	Average	St Dev
GC	1.3	0.2	2.2	0.7	1	0.5	0.4	0.4	0.4	1	1.2	0.6	0.5	0.9	1.1	0.7	1.1	1.4	0.3	0.9			CG	0.84	0.464112
TA	1.1	0.4	2.3	0.7	1.3	0.6	0.5	0.4	0.2	0.9	1	1.2	0.6	0.9	0.9	0.6	1.3	1.4	0.2	0.8			GC	0.865	0.47987
CT	1.4	0.4	2.4	0.8	1.2	0.7	0.6	0.7	0	0.7	0.9	1.4	0.6	0.9	1.1	0.5	1.4	1.5	0.2	0.5			TA	0.895	0.532424
TA	1.6	0.3	2.6	0.8	1.6	0.8	0.7	1	0.2	0.8	0.8	1.5	0.6	1	1.3	0.7	1.5	1.6	0.2	0.2			CT	0.99	0.597411
CG	1.8	0.4	3.1	1.1	2.2	0.9	0.9	1.1	0.2	0.9	0.7	1.8	0.6	0.9	1.2	1.2	1.9	2	0.2	0.4			TA	1.175	0.732035
AT	1.8	0.6	3	1.3	2.2	1	1.1	1.3	0.9	0.8	0.7	1.7	0.9	0.3	1	1	2.2	2.6	0.3	0.8			CG	1.275	0.727238
TA	1.9	0.7	2.9	1.4	2.1	0.8	1	1.5	1.2	0.7	0.8	1.6	0.8	0.3	1	0.5	2.3	3	0.4	0.8			AT	1.285	0.772836
GC	1.8	0.6	3	1.3	2.2	1	1.1	1.3	0.9	0.8	0.7	1.7	0.9	0.3	1	1	2.2	2.6	0.3	0.8			TA	1.275	0.727238
At	1.8	0.4	3.1	1.1	2.2	0.9	0.9	1.1	0.2	0.9	0.7	1.7	0.6	0.9	1.2	1.1	1.8	2	0.2	0.4			GC	1.16	0.723464
TC	1.6	0.3	2.6	0.8	1.6	0.8	0.6	1	0.2	0.9	0.8	1.4	0.6	1	1.3	0.7	1.5	1.6	0.2	0.2			At	0.985	0.59521
AT	1.4	0.4	2.4	0.8	1.2	0.7	0.6	0.7	0	0.7	0.9	1.4	0.6	0.9	1.1	0.5	1.4	1.5	0.1	0.5			TC	0.89	0.539351
CG	1.1	0.4	2.3	0.7	1.3	0.6	0.5	0.4	0.2	0.9	1	1.1	0.5	0.9	0.9	0.5	1.3	1.4	0.2	0.8			AT	0.85	0.483218
GC	1.2	0.2	2.2	0.7	1	0.5	0.4	0.4	0.4	1	1.2	0.6	0.5	0.9	1.1	0.7	1.1	1.4	0.3	0.9			CG	0.835	0.459647
Minor duplex																							Minor duplex
	1	2	3	4	5	6	7	8	9	10	11	12	13	14	15	16	17	18	19	20
	Ax-bend	Ax-bend	Ax-bend	Ax-bend	Ax-bend	Ax-bend	Ax-bend	Ax-bend	Ax-bend	Ax-bend	Ax-bend	Ax-bend	Ax-bend	Ax-bend	Ax-bend	Ax-bend	Ax-bend	Ax-bend	Ax-bend	Ax-bend			Axial bend	Average	St Dev
Ax-bend
CG	---	---	---	---	---	---	---	---	---	---	---	---	---	---	---	---	---	---	---	---			CG
GC	0.2	0.8	1.1	1.7	1.5	0.8	1.5	1.6	0.8	1	0.5	0.9	2.3	0.7	1.4	2.1	1.1	1	2.2	0.6			GC	1.19	0.56648
TA	0.2	0.8	1.1	1.8	1.2	0.9	1.4	1.8	1	1.1	0.6	0.9	2.4	1	1.8	2	1.5	1.3	1.9	0.7			TA	1.27	0.535817
CT	0.3	0.8	1.2	1.5	1	0.9	1.4	2	1.1	1.2	0.8	0.9	2.5	0.9	1.9	2.4	1.3	1.5	1.7	0.7			CT	1.3	0.55857
TA	0.4	0.9	1.6	1.4	0.8	0.9	1.4	2.2	1.3	1.4	1.2	1.2	2.8	1.1	2.6	2.8	1.2	1.8	2	0.6			TA	1.48	0.676461
CG	0.6	1.3	2.2	1.9	0.8	1.3	1.5	2.8	1.8	1.9	1.7	1.7	3.5	1.9	3.5	3.6	1.6	2.4	2.5	0.9			CG	1.97	0.847998
AT	0.7	1.1	2.3	1.7	0.7	1.1	1.6	2.8	1.8	1.7	1.6	2	3.5	1.6	4.1	3.3	1.5	2.4	2.6	1.1			AT	1.96	0.903549
TA	0.5	0.6	2.4	1.3	0.9	0.9	1.8	3	1.7	1.4	1.5	2	3.5	1	4.6	2.9	1.2	2.3	2.6	0.8			TA	1.845	1.04617
GC	0.6	1.1	2.3	1.7	0.7	1.1	1.6	2.8	1.8	1.7	1.6	2	3.5	1.6	4.1	3.3	1.5	2.4	2.5	1			GC	1.945	0.912401
At	0.6	1.3	2.2	1.9	0.8	1.3	1.5	2.7	1.8	1.9	1.7	1.7	3.5	1.8	3.5	3.6	1.6	2.3	2.5	0.8			At	1.95	0.848233
TC	0.4	1	1.6	1.4	0.9	0.9	1.4	2.2	1.3	1.4	1.3	1.2	2.8	1.1	2.6	2.8	1.2	1.8	2	0.5			TC	1.49	0.672978
AT	0.3	0.8	1.2	1.5	1	0.9	1.4	2	1.1	1.2	0.9	0.8	2.5	0.9	2	2.4	1.3	1.5	1.7	0.6			AT	1.3	0.570088
CG	0.2	0.8	1.1	1.8	1.2	1	1.4	1.8	1	1.1	0.7	0.8	2.4	1	1.8	2	1.5	1.3	2	0.6			CG	1.275	0.543024
GC	0.3	0.8	1.1	1.7	1.5	0.8	1.5	1.6	0.9	1	0.5	0.9	2.3	0.6	1.4	2.1	1.1	1	2.2	0.6			GC	1.195	0.559888
Apo duplex																							Apo duplex
	1	2	3	4	5	6	8	9	10	11	12	13	14	15	16	17	18	19	20	21
	Ax-bend	Ax-bend	Ax-bend	Ax-bend	Ax-bend	Ax-bend	Ax-bend	Ax-bend	Ax-bend	Ax-bend	Ax-bend	Ax-bend	Ax-bend	Ax-bend	Ax-bend	Ax-bend	Ax-bend	Ax-bend	Ax-bend	Ax-bend
Axial bend																							Axial bend	Average	St Dev
CG	---	---	---	---	---	---	---	---	---	---	---	---	---	---	---	---	---	---	---	---			CG
GC	2.2	2.9	2.6	2.5	3.1	3.4	3.3	3.2	2.3	3.3	2.8	2.9	2.7	3.9	3	3.7	2.5	2.5	3.4	2.5			GC	2.935	0.458558
TA	2.4	3.2	2.8	3	3.2	3.7	3.3	3.6	2.7	3.5	3.1	3.1	2.9	4.1	3.4	3.9	2.7	2.9	3.8	3			TA	3.215	0.435057
CT	2.4	3.4	2.9	3.4	3.6	4	3.5	3.8	3.2	3.4	3.5	3.3	3	4.3	3.8	4.3	2.7	3.2	4	3.3			CT	3.45	0.483218
TA	2.8	3.9	3.3	4.1	4.1	4.7	3.9	4.4	3.9	4	4.2	3.8	3.4	4.9	4.4	4.9	3.3	3.7	4.6	4.1			TA	4.02	0.538145
CG	3.4	4.8	4.1	5.2	4.9	5.8	4.7	5.4	5	4.7	5.1	4.7	4.2	6	5.6	6.1	4	4.8	5.7	5.2			CG	4.97	0.681982
AT	3.6	5.1	4.2	5.6	5	6.1	4.7	5.7	5.5	4.6	5.3	4.9	4.3	6	6.3	6.3	4	5.4	6.1	5.8			AT	5.225	0.779022
TA	4	5.5	4.4	6.1	5.3	6.4	4.8	6	5.8	4.9	5.6	5.2	4.6	6.3	6.8	6.6	4.4	5.8	6.5	6.2			TA	5.56	0.807094
GC	3.6	5.1	4.2	5.6	5	6.1	4.7	5.7	5.5	4.6	5.3	4.9	4.3	6	6.3	6.3	4	5.4	6.1	5.7			GC	5.22	0.775629
At	3.4	4.8	4.1	5.2	4.9	5.8	4.7	5.4	5	4.7	5.1	4.7	4.2	5.9	5.6	6	4	4.8	5.7	5.2			At	4.96	0.666633
TC	2.8	3.9	3.3	4.1	4.1	4.7	3.9	4.3	3.9	3.9	4.1	3.8	3.4	4.9	4.4	4.8	3.3	3.8	4.6	4.1			TC	4.005	0.523904
AT	2.4	3.4	2.8	3.4	3.5	4	3.5	3.8	3.2	3.4	3.5	3.3	3	4.3	3.8	4.2	2.8	3.2	4	3.4			AT	3.445	0.471673
CG	2.4	3.2	2.8	3	3.2	3.7	3.3	3.6	2.7	3.5	3.1	3.1	2.9	4.1	3.4	3.9	2.8	2.9	3.8	3			CG	3.22	0.429651
GC	2.2	2.9	2.6	2.5	3.1	3.4	3.3	3.2	2.3	3.3	2.8	2.9	2.7	3.9	3	3.6	2.5	2.5	3.4	2.5			GC	2.93	0.450666
Supplementary_Figure22f: Curvature
Major duplex																							Major duplex
	1	2	3	4	5	6	7	8	9	10	11	12	13	14	15	16	17	18	19	20			Curvature	Average	St Dev
BP step	Cur	Cur	Cur	Cur	Cur	Cur	Cur	Cur	Cur	Cur	Cur	Cur	Cur	Cur	Cur	Cur	Cur	Cur	Cur	Cur			BP step
----------------	-------	--------	----------	-------	----------	--------	--------	--------	---------	-------	--------	-------	--------	---------	--------	--------	--------	-------	-------	------			----------------
G 2/T 3	0.317	0.293	0.464	0.268	0.503	0.368	0.201	0.267	0.451	0.519	0.366	0.228	0.201	0.451	0.291	0.583	0.454	0.258	0.378	0.732			G 2/T 3	0.37965	0.135897
T 3/C 4	0.333	0.325	0.874	0.289	0.484	0.29	0.238	0.227	0.246	0.353	0.568	0.497	0.182	0.463	0.257	0.227	0.637	0.592	0.192	0.663			T 3/C 4	0.39685	0.186163
C 4/T 5	0.765	0.261	0.942	0.25	0.406	0.436	0.394	0.46	0.298	0.386	0.689	0.728	0.43	0.66	0.633	0.166	0.583	1.106	0.191	0.573			C 4/T 5	0.51785	0.242981
T 5/C 6	0.587	0.395	0.822	0.351	0.589	0.65	0.449	0.349	0.568	0.464	0.486	0.761	0.578	0.703	0.444	0.458	0.464	0.738	0.329	0.533			T 5/C 6	0.5359	0.139504
C 6/A 7	0.414	0.739	0.638	0.419	0.789	0.624	0.708	0.095	0.607	0.269	0.46	0.806	0.589	0.435	0.248	0.705	0.606	0.38	0.202	0.569			C 6/A 7	0.5151	0.198579
A 7/T 8	0.484	0.706	0.576	0.354	0.825	0.787	0.929	0.062	0.624	0.194	0.637	0.902	0.55	0.424	0.28	0.787	0.675	0.327	0.15	0.564			A 7/T 8	0.54185	0.246395
T 8/G 9	0.421	0.734	0.649	0.41	0.773	0.619	0.687	0.099	0.591	0.267	0.459	0.824	0.588	0.442	0.239	0.714	0.608	0.386	0.208	0.574			T 8/G 9	0.5146	0.197629
G 9/A 10	0.587	0.383	0.83	0.352	0.588	0.648	0.43	0.347	0.567	0.457	0.486	0.76	0.576	0.712	0.431	0.47	0.466	0.755	0.335	0.53			G 9/A 10	0.5355	0.143114
A 10/T 11	0.761	0.249	0.94	0.261	0.41	0.447	0.382	0.462	0.269	0.381	0.684	0.713	0.422	0.659	0.631	0.151	0.587	1.121	0.188	0.573			A 10/T 11	0.51455	0.246662
T 11/A 12	0.32	0.322	0.863	0.303	0.487	0.294	0.235	0.228	0.22	0.348	0.56	0.484	0.172	0.46	0.246	0.201	0.639	0.607	0.188	0.664			T 11/A 12	0.39205	0.188664
A 12/C 13	0.307	0.303	0.429	0.274	0.508	0.361	0.205	0.267	0.447	0.521	0.365	0.237	0.194	0.452	0.285	0.571	0.461	0.239	0.384	0.738			A 12/C 13	0.3774	0.135987
Minor duplex																							Minor duplex
	1	2	3	4	5	6	7	8	9	10	11	12	13	14	15	16	17	18	19	20			Curvature	Average	St Dev
BP step	Cur	Cur	Cur	Cur	Cur	Cur	Cur	Cur	Cur	Cur	Cur	Cur	Cur	Cur	Cur	Cur	Cur	Cur	Cur	Cur			BP step
----------------	--------	-------	--------	--------	-------	-------	--------	-------	-------	--------	-------	-------	--------	---------	--------	-------	--------	--------	---------	---------			----------------
G 2/T 3	0.486	0.185	0.282	0.862	0.885	0.456	0.707	0.701	0.313	0.282	0.32	0.586	0.893	0.439	0.593	0.828	0.653	0.323	1.086	0.2			G 2/T 3	0.554	0.258641
T 3/C 4	0.775	0.462	0.415	0.803	0.895	0.405	0.583	0.722	0.62	0.496	0.246	0.419	0.858	0.422	0.512	0.843	0.814	0.408	0.772	0.37			T 3/C 4	0.592	0.195387
C 4/T 5	0.599	0.429	0.582	0.495	0.833	0.21	0.55	0.863	0.614	0.482	0.276	0.669	0.926	0.4	0.656	0.904	0.569	0.619	0.84	0.476			C 4/T 5	0.5996	0.19476
T 5/C 6	0.583	0.471	0.644	0.612	0.812	0.313	0.81	0.913	0.712	0.458	0.803	1.573	1.037	0.754	1.29	0.965	0.318	0.885	0.932	0.601			T 5/C 6	0.7743	0.299701
C 6/A 7	0.84	0.799	1.225	0.873	1.055	0.554	1.077	0.963	1.665	0.956	1.125	1.797	0.998	1.029	1.568	1.059	0.433	1.229	0.86	0.937			C 6/A 7	1.0521	0.324588
A 7/T 8	0.884	0.688	1.362	0.787	1.014	0.414	0.97	1.024	1.784	0.869	0.926	1.632	0.879	1.013	1.579	0.985	0.739	1.381	0.936	0.988			A 7/T 8	1.0427	0.331687
T 8/G 9	0.805	0.818	1.222	0.885	1.049	0.537	1.028	0.944	1.651	0.978	1.139	1.815	0.999	1.049	1.577	1.066	0.458	1.205	0.828	0.961			T 8/G 9	1.0507	0.325373
G 9/A 10	0.564	0.474	0.639	0.614	0.802	0.313	0.793	0.901	0.699	0.473	0.801	1.598	1.031	0.779	1.289	0.969	0.329	0.873	0.905	0.621			G 9/A 10	0.77335	0.300114
A 10/T 11	0.591	0.426	0.578	0.498	0.827	0.221	0.543	0.865	0.612	0.489	0.28	0.677	0.916	0.406	0.66	0.904	0.562	0.613	0.824	0.467			A 10/T 11	0.59795	0.191518
T 11/A 12	0.744	0.452	0.39	0.801	0.886	0.419	0.561	0.72	0.647	0.397	0.254	0.401	0.854	0.414	0.514	0.846	0.809	0.412	0.772	0.318			T 11/A 12	0.58055	0.200991
A 12/C 13	0.503	0.183	0.269	0.839	0.877	0.448	0.686	0.701	0.323	0.23	0.328	0.556	0.899	0.433	0.591	0.825	0.644	0.323	1.095	0.183			A 12/C 13	0.5468	0.261336
Apo duplex																							Apo duplex
	1	2	3	4	5	6	8	9	10	11	12	13	14	15	16	17	18	19	20	21			Curvature	Average	St Dev
BP step	Cur	Cur	Cur	Cur	Cur	Cur	Cur	Cur	Cur	Cur	Cur	Cur	Cur	Cur	Cur	Cur	Cur	Cur	Cur	Cur			BP step
----------------	---------	--------	--------	---------	--------	---------	---------	--------	---------	--------	--------	----------	---------	----------	--------	--------	---------	----------	--------	---------			----------------
G 2/T 3	0.801	1.147	0.985	0.963	1.163	1.146	1.229	1.175	0.798	1.216	1.089	0.827	0.79	1.296	0.971	1.138	0.875	0.73	1.28	0.654			G 2/T 3	1.01365	0.194111
T 3/C 4	1.144	1.584	1.406	1.296	1.451	1.945	1.636	1.81	1.14	1.789	1.342	1.503	1.329	2.144	1.638	2.176	1.319	1.391	1.971	1.25			T 3/C 4	1.5632	0.308744
C 4/T 5	1.075	1.714	1.293	1.533	1.777	1.991	1.728	1.95	1.601	1.744	1.745	1.554	1.456	2.066	1.852	2.209	1.406	1.668	2.144	1.429			C 4/T 5	1.69675	0.283446
T 5/C 6	0.582	0.916	0.418	1.208	0.768	1.1	0.639	0.739	1.098	0.705	1.074	0.792	0.734	0.713	1.127	1.041	0.758	1.153	0.724	1.013			T 5/C 6	0.8651	0.216413
C 6/A 7	0.377	0.599	0.301	1.006	0.475	0.813	0.37	0.513	0.958	0.377	0.751	0.616	0.492	0.486	0.866	0.781	0.421	0.842	0.463	1.002			C 6/A 7	0.62545	0.225009
A 7/T 8	0.45	0.748	0.599	1.077	0.685	0.994	0.518	0.829	1.166	0.48	0.933	0.857	0.636	0.856	1.04	1.073	0.479	0.908	0.834	1.283			A 7/T 8	0.82225	0.237935
T 8/G 9	0.383	0.604	0.294	1.017	0.498	0.817	0.374	0.496	0.958	0.369	0.754	0.613	0.498	0.497	0.845	0.789	0.415	0.844	0.486	0.981			T 8/G 9	0.6266	0.222929
G 9/A 10	0.589	0.916	0.406	1.225	0.789	1.108	0.644	0.722	1.095	0.686	1.06	0.791	0.745	0.728	1.102	1.046	0.753	1.152	0.757	0.983			G 9/A 10	0.86485	0.214967
A 10/T 11	1.068	1.701	1.28	1.53	1.758	1.991	1.728	1.958	1.596	1.751	1.732	1.555	1.463	2.078	1.856	2.179	1.415	1.647	2.139	1.441			A 10/T 11	1.6933	0.282077
T 11/A 12	1.136	1.579	1.395	1.289	1.457	1.938	1.632	1.813	1.144	1.789	1.342	1.498	1.326	2.134	1.644	2.146	1.332	1.392	1.964	1.242			T 11/A 12	1.5596	0.304925
A 12/C 13	0.807	1.145	0.977	0.965	1.167	1.149	1.225	1.174	0.805	1.211	1.093	0.825	0.796	1.273	0.978	1.125	0.887	0.741	1.286	0.593			A 12/C 13	1.0111	0.196204
