# Supplementary material for: Concerted dynamics of metallo-base pairs in an A/B-form helical transition
Source: Nat Commun. 2019 Oct 23;10:4818. doi: 10.1038/s41467-019-12440-x (PMC6811676; doi:10.1038/s41467-019-12440-x)
Supplement: Supplementary file 3 — Source Data [file 41467_2019_12440_MOESM3_ESM.zip › New_Sourcedata/Supplementary_Figure33.xlsx]

## Sheet: Tabelle1
Supplementary_Figure33: Relative peak intensities of F1/F2 and F2/F1 cross peaks at variable pH
F1/F2 TOCSY crosspeak
	pH = 9	pH = 8	pH = 7	pH = 6
AB	0.654	0.635	0.606	0.416
aB	0.038	0.0451	0.0854	0.109
ab	0.256	0.237	0.186	0.142
Ab	0.0517	0.0714	0.112	0.105
F2/F1 TOCSY crosspeak
	pH = 9	pH = 8	pH = 7	pH = 6
AB	0.648	0.695	0.608	0.397
aB	0.0547	0.0493	0.0981	0.119
ab	0.235	0.222	0.155	0.118
Ab	0.0622	0.0614	0.104	0.11
