# Supplementary material for: Concerted dynamics of metallo-base pairs in an A/B-form helical transition
Source: Nat Commun. 2019 Oct 23;10:4818. doi: 10.1038/s41467-019-12440-x (PMC6811676; doi:10.1038/s41467-019-12440-x)
Supplement: Supplementary file 3 — Source Data [file 41467_2019_12440_MOESM3_ESM.zip › New_Sourcedata/Figure6.xlsx]

## Sheet: Tabelle1
Figure6a: Changes in cross peaks (NH2 and NH) and exchange cross peaks (NH2' and NH') observed in z-z exchange [15N,1H]-HSQC spectrum as a function of different delay times
time [ms]	NH2_1	NH2_2	NH'	NH2_1'	NH2_2'	NH
50	1.4297	1.6277	0.42891	0.1523	0.20315	0.6983
100	0.98878	1.1737	0.49928	0.17862	0.21531	0.34691
200	0.54461	0.65164	0.36114	0.11435	0.16656	0.18806
300	0.3965	0.46646	0.34618	0.04822	0.15282	0.16913
Figure6b
mixing time tm (s)	normalized peak volumes
0.02	0.287374
0.04	0.52708
0.06	0.772424
0.09	0.925167
0.12	0.897488
0.15	0.889117
0.18	1
0.25	0.817359
0.4	0.517512
0.6	0.321032
0.8	0.190501
1.5	0.0626516
mixing time tm (s)	normalized peak volumes
0.02	0.108102
0.04	0.163124
0.06	0.226032
0.09	0.265238
0.12	0.297388
0.15	0.329047
0.18	0.340631
0.25	0.396349
0.4	0.406104
Figure6c: Summary of rate constants of major- and minor duplex structures exchange
	k1 (s-1)	k-1 (s-1)
[15N,1H]-HSQC exchange peaks	3.5	7.7
exchange cross peaks
T5H1'	n.d.	n.d.
T11H1'	n.d.	n.d.
G9H1'	4.9	7.5
A12H2	n.d.	n.d.
A10H2	n.d.	n.d.
T11(H7)3	4.2	9.7
exchange-mediated NOE cross peaks
T8 H2',H6	4.2	9.7
T8 H2'',H6	3.8	9.1
T11 H2'',H6	5.2	9.3
Mean	4.3	8.83333
St dev	0.588784	0.899383
