# Supplementary material for: Concerted dynamics of metallo-base pairs in an A/B-form helical transition
Source: Nat Commun. 2019 Oct 23;10:4818. doi: 10.1038/s41467-019-12440-x (PMC6811676; doi:10.1038/s41467-019-12440-x)
Supplement: Supplementary file 3 — Source Data [file 41467_2019_12440_MOESM3_ESM.zip › New_Sourcedata/Supplementary_Figure44.xlsx]

## Sheet: Tabelle1
Supplementary_Figure44
		First measurment			Second measurment			Third measurment				Average		Standard deviation
[Neomycin B] (μM)		No Hg	Hg		No Hg	Hg		No Hg	Hg		[Neomycin B] (μM)	No Hg	Hg	No Hg	Hg
0		0.03	0.13		0.04	0.11		0.05	0.12		0	0.04	0.12	0.01	0.01
1		0.05	0.12		0.05	0.12		0.03	0.12		1	0.0433333	0.12	0.011547	0
10		0.04	0.07		0.03	0.06		0.04	0.12		10	0.0366667	0.0833333	0.0057735	0.0321455
25		0.04	0.04		0.06	0.05		0.03	0.08		25	0.0433333	0.0566667	0.0152753	0.0208167
50		0.05	0.04		0.03	0.04		0.05	0.04		50	0.0433333	0.04	0.011547	0
