# Supplementary material for: Concerted dynamics of metallo-base pairs in an A/B-form helical transition
Source: Nat Commun. 2019 Oct 23;10:4818. doi: 10.1038/s41467-019-12440-x (PMC6811676; doi:10.1038/s41467-019-12440-x)
Supplement: Supplementary file 3 — Source Data [file 41467_2019_12440_MOESM3_ESM.zip › New_Sourcedata/Supplementary_Figure29.xlsx]

## Sheet: Tabelle1
Supplementary_Figure29: Sum of integrals of the major- and minor species and fraction minor species at variable ionic strength
F1/F2 TOCSY crosspeak
	50mM	200mM	500mM
major duplex (AB + aB)	0.628624	0.706091	0.700749
minor duplex (ab + Ab)	0.228114	0.259293	0.250967
fraction minor ((ab + Ab)/(AB + aB + ab + Ab)	0.266258	0.268591	0.2637
F2/F1 TOCSY crosspeak
	50mM	200mM	500mM
major duplex (AB + aB)	0.576788	0.690917	0.714947
minor duplex (ab + Ab)	0.25701	0.29785	0.291933
fraction minor ((ab + Ab)/(AB + aB + ab + Ab)	0.30824	0.301234	0.289938
