# Supplementary material for: Concerted dynamics of metallo-base pairs in an A/B-form helical transition
Source: Nat Commun. 2019 Oct 23;10:4818. doi: 10.1038/s41467-019-12440-x (PMC6811676; doi:10.1038/s41467-019-12440-x)
Supplement: Supplementary file 3 — Source Data [file 41467_2019_12440_MOESM3_ESM.zip › New_Sourcedata/Supplementary_Figure28.xlsx]

## Sheet: Tabelle1
Supplementary_Figure28: Relative peak intensities of F1/F2- and F2/F1 cross peaks at variable ionic strength
F1/F2 TOCSY cross peak
	50mM	200mM	500mM
AB	0.515106	0.608008	0.611763
aB	0.113518	0.0980833	0.0889857
ab	0.0991141	0.15505	0.155416
Ab	0.129	0.104243	0.095551
F2/F1 TOCSY cross peak
	50mM	200mM	500mM
AB	0.474579	0.605566	0.619885
aB	0.102208	0.0853502	0.0950613
ab	0.13123	0.186266	0.185286
Ab	0.12578	0.111584	0.106647
