# Supplementary material for: Concerted dynamics of metallo-base pairs in an A/B-form helical transition
Source: Nat Commun. 2019 Oct 23;10:4818. doi: 10.1038/s41467-019-12440-x (PMC6811676; doi:10.1038/s41467-019-12440-x)
Supplement: Supplementary file 3 — Source Data [file 41467_2019_12440_MOESM3_ESM.zip › New_Sourcedata/Table2.xlsx]

## Sheet: Table 2
Table 2: Fluorescence Anisotropy of Neo-BODIPY in the presence of each DNA with and without HgII
		First measurement			second measurement			third measurement			average			standard deviation
		No HgII	HgII (1.5 eq per mismatch)		No HgII	HgII (1.5 eq per mismatch)		No HgII	HgII (1.5 eq per mismatch)		No HgII	HgII (1.5 eq per mismatch)		No HgII	HgII (1.5 eq per mismatch)
no DNA		0.04	0.05		0.06	0.06		0.04	0.05		0.0466667	0.0533333		0.011547	0.0057735
ODN4		0.05	0.07		0.06	0.07		0.04	0.05		0.05	0.0633333		0.01	0.011547
ODN5		0.05	0.05		0.06	0.07		0.05	0.06		0.0533333	0.06		0.0057735	0.01
ODN6		0.04	0.04		0.05	0.06		0.07	0.04		0.0533333	0.0466667		0.0152753	0.011547
ODN7		0.05	0.05		0.04	0.07		0.04	0.04		0.0433333	0.0533333		0.0057735	0.0152753
ODN8		0.04	0.04		0.06	0.05		0.05	0.04		0.05	0.0433333		0.01	0.0057735
ODN9		0.04	0.06		0.06	0.05		0.04	0.04		0.0466667	0.05		0.011547	0.01
ODN10		0.05	0.05		0.05	0.06		0.03	0.04		0.0433333	0.05		0.011547	0.01
ODN11		0.04	0.05		0.05	0.06		0.06	0.05		0.05	0.0533333		0.01	0.0057735
ODN12		0.03	0.04		0.04	0.05		0.06	0.05		0.0433333	0.0466667		0.0152753	0.0057735
ODN13		0.04	0.14		0.04	0.15		0.03	0.13		0.0366667	0.14		0.0057735	0.01
ODN14		0.04	0.04		0.04	0.04		0.05	0.06		0.0433333	0.0466667		0.0057735	0.011547
