# Supplementary material for: Concerted dynamics of metallo-base pairs in an A/B-form helical transition
Source: Nat Commun. 2019 Oct 23;10:4818. doi: 10.1038/s41467-019-12440-x (PMC6811676; doi:10.1038/s41467-019-12440-x)
Supplement: Supplementary file 3 — Source Data [file 41467_2019_12440_MOESM3_ESM.zip › New_Sourcedata/Supplementary_Figure45.xlsx]

## Sheet: Tabelle1
Supplementary_Figure45
		First measurment			Second measurment			Third measurment				Average		Standard deviation
	[N-Acetylcysteine] (μM)	No Hg	Hg		No Hg	Hg		No Hg	Hg		[N-Acetylcysteine] (μM)	No Hg	Hg	No Hg	Hg
0eq	0	0.03	0.14		0.04	0.13		0.05	0.14		0	0.04	0.136667	0.01	0.0057735
0.5eq	4.5	0.04	0.09		0.04	0.1		0.03	0.09		4.5	0.0366667	0.0933333	0.0057735	0.0057735
1eq	9	0.04	0.07		0.03	0.08		0.03	0.05		9	0.0333333	0.0666667	0.0057735	0.0152753
1.5eq	13.5	0.03	0.05		0.04	0.06		0.04	0.03		13.5	0.0366667	0.0466667	0.0057735	0.0152753
2eq	18	0.05	0.04		0.05	0.04		0.04	0.04		18	0.0466667	0.04	0.0057735	0
