# Supplementary material for: Concerted dynamics of metallo-base pairs in an A/B-form helical transition
Source: Nat Commun. 2019 Oct 23;10:4818. doi: 10.1038/s41467-019-12440-x (PMC6811676; doi:10.1038/s41467-019-12440-x)
Supplement: Supplementary file 3 — Source Data [file 41467_2019_12440_MOESM3_ESM.zip › New_Sourcedata/Figure7.xlsx]

## Sheet: Sheet1
Figure 7: Changes in fluorescence anisotropy of BODIPY-neomycin upon addition of hairpin ODN13 in the presence and absence of HgII (1.5 eq per mismatch)
		First measurement			second measurement			third measurement			average			standard deviation
		No Hg	Hg (1.5 eq per mismatch)		No Hg	Hg		No Hg	Hg		No Hg	Hg		No Hg	Hg
ODN13 (uM)
0		0.04	0.05		0.05	0.05		0.05	0.06		0.0466667	0.0533333		0.0057735	0.0057735
0.2		0.05	0.05		0.04	0.04		0.06	0.06		0.05	0.05		0.01	0.01
0.4		0.04	0.08		0.04	0.07		0.05	0.07		0.0433333	0.0733333		0.0057735	0.0057735
0.6		0.03	0.09		0.04	0.08		0.04	0.09		0.0366667	0.0866667		0.0057735	0.0057735
1		0.03	0.15		0.05	0.15		0.05	0.12		0.0433333	0.14		0.011547	0.0173205
1.6		0.05	0.18		0.04	0.18		0.07	0.14		0.0533333	0.166667		0.0152753	0.023094
1.8		0.05	0.21		0.04	0.2		0.07	0.18		0.0533333	0.196667		0.0152753	0.0152753
2		0.05	0.2		0.04	0.19		0.07	0.2		0.0533333	0.196667		0.0152753	0.0057735
3		0.05	0.2		0.05	0.19		0.06	0.21		0.0533333	0.2		0.0057735	0.01
		EC50	0.88	0.8657	2.421	μM			mean	st dev
		Kd	0.86	0.8457	2.401	μM		Kd	1.3689	0.729828
CD spectrum of hairpins ODN4 and ODN13 in the presence and absence of HgII
ODN13	No Hg	Hg		ODN4	No Hg	Hg
350	-0.408845	0.162102		350	0.191419	-1.30231
349.5	-0.348458	0.177939		349.5	0.194249	-1.28179
349	-0.29796	0.192855		349	0.19662	-1.26629
348.5	-0.264806	0.206768		348.5	0.197178	-1.25801
348	-0.252696	0.21992		348	0.194581	-1.25637
347.5	-0.262358	0.231667		347.5	0.1888	-1.26016
347	-0.293497	0.239853		347	0.180963	-1.26903
346.5	-0.34496	0.241731		346.5	0.172691	-1.2825
346	-0.412519	0.236308		346	0.16637	-1.29822
345.5	-0.487843	0.225697		345.5	0.16533	-1.3124
345	-0.56095	0.213496		345	0.17246	-1.32183
344.5	-0.623692	0.202315		344.5	0.188205	-1.32496
344	-0.671549	0.193413		344	0.209635	-1.3211
343.5	-0.703768	0.187418		343.5	0.231625	-1.30997
343	-0.722553	0.184106		343	0.249275	-1.29312
342.5	-0.731316	0.182484		342.5	0.259705	-1.27437
342	-0.73276	0.182382		342	0.262835	-1.25744
341.5	-0.728261	0.185694		341.5	0.26173	-1.24339
341	-0.718718	0.195078		341	0.261505	-1.23152
340.5	-0.705442	0.211106		340.5	0.266315	-1.22195
340	-0.690008	0.231054		340	0.277385	-1.21624
339.5	-0.673595	0.250747		339.5	0.29399	-1.21515
339	-0.656579	0.267339		339	0.31482	-1.2171
338.5	-0.638453	0.280351		338.5	0.337845	-1.21966
338	-0.618224	0.290728		338	0.36042	-1.2222
337.5	-0.595252	0.299243		337.5	0.38027	-1.22618
337	-0.56977	0.305562		337	0.39603	-1.23288
336.5	-0.542478	0.308664		336.5	0.4065	-1.24208
336	-0.513648	0.307832		336	0.40993	-1.25316
335.5	-0.482833	0.303286		335.5	0.40497	-1.26645
335	-0.449714	0.296701		335	0.39295	-1.28247
334.5	-0.415341	0.291252		334.5	0.37822	-1.30126
334	-0.382311	0.290055		334	0.364915	-1.3231
333.5	-0.353645	0.293668		333.5	0.354395	-1.34918
333	-0.33126	0.299558		333	0.346875	-1.38016
332.5	-0.314824	0.304592		332.5	0.343815	-1.41369
332	-0.301809	0.307992		332	0.34714	-1.44465
331.5	-0.289113	0.311458		331.5	0.3568	-1.46886
331	-0.275041	0.316603		331	0.3705	-1.48626
330.5	-0.260095	0.323153		330.5	0.3851	-1.49979
330	-0.24681	0.329658		330	0.39686	-1.51203
329.5	-0.2392	0.334699		329.5	0.4008	-1.52356
329	-0.241215	0.337116		329	0.3925	-1.53345
328.5	-0.254209	0.336515		328.5	0.372455	-1.5397
328	-0.275759	0.33433		328	0.34739	-1.53951
327.5	-0.301455	0.333465		327.5	0.32561	-1.53061
327	-0.327751	0.336023		327	0.311885	-1.51324
326.5	-0.352904	0.341446		326.5	0.30673	-1.49063
326	-0.375975	0.347308		326	0.30891	-1.46721
325.5	-0.395971	0.35188		325.5	0.31741	-1.44595
325	-0.412114	0.355553		325	0.331865	-1.42723
324.5	-0.42444	0.359967		324.5	0.35178	-1.41017
324	-0.433663	0.366521		324	0.37581	-1.39476
323.5	-0.44049	0.375656		323.5	0.40171	-1.38255
323	-0.445464	0.386649		323	0.426315	-1.37659
322.5	-0.449204	0.397421		322.5	0.44539	-1.38087
322	-0.452203	0.404815		322	0.454415	-1.3987
321.5	-0.454413	0.405866		321.5	0.45085	-1.43015
321	-0.455386	0.399876		321	0.43638	-1.47048
320.5	-0.454881	0.389375		320.5	0.41666	-1.51164
320	-0.453695	0.378277		320	0.39711	-1.54704
319.5	-0.454366	0.368603		319.5	0.37849	-1.57529
319	-0.460848	0.359111		319	0.357565	-1.59843
318.5	-0.476748	0.346994		318.5	0.332325	-1.61772
318	-0.503114	0.330463		318	0.30514	-1.63252
317.5	-0.537467	0.309935		317.5	0.280755	-1.64256
317	-0.57482	0.287331		317	0.26314	-1.64897
316.5	-0.609507	0.264782		316.5	0.255025	-1.65331
316	-0.636326	0.243419		316	0.258295	-1.65654
315.5	-0.651522	0.222306		315.5	0.272985	-1.65953
315	-0.654366	0.198296		315	0.2959	-1.66352
314.5	-0.647685	0.167944		314.5	0.32176	-1.66892
314	-0.635824	0.130639		314	0.346735	-1.67429
313.5	-0.621874	0.0899965		313.5	0.370295	-1.6775
313	-0.607355	0.0517755		313	0.3927	-1.67746
312.5	-0.594118	0.019861		312.5	0.411765	-1.67405
312	-0.584922	-0.00582314		312	0.424135	-1.66685
311.5	-0.581489	-0.0279398		311.5	0.429505	-1.65451
311	-0.583143	-0.0491707		311	0.431805	-1.63593
310.5	-0.588003	-0.0709579		310.5	0.43574	-1.61195
310	-0.594512	-0.0937472		310	0.44346	-1.58458
309.5	-0.601422	-0.117328		309.5	0.455725	-1.55486
309	-0.60733	-0.141398		309	0.47564	-1.52179
308.5	-0.610933	-0.166593		308.5	0.508845	-1.4828
308	-0.61106	-0.194996		308	0.55935	-1.43512
307.5	-0.605942	-0.228965		307.5	0.626332	-1.37745
307	-0.592932	-0.269181		307	0.705551	-1.31032
306.5	-0.5696	-0.313893		306.5	0.792888	-1.2345
306	-0.535173	-0.359698		306	0.885766	-1.14963
305.5	-0.490999	-0.402855		305.5	0.982471	-1.05515
305	-0.439733	-0.440232		305	1.08219	-0.951605
304.5	-0.383699	-0.469482		304.5	1.18626	-0.839481
304	-0.323562	-0.489441		304	1.29733	-0.717248
303.5	-0.258399	-0.501189		303.5	1.41589	-0.581766
303	-0.186718	-0.508331		303	1.53877	-0.430099
302.5	-0.107377	-0.515423		302.5	1.6631	-0.259966
302	-0.0199983	-0.525638		302	1.79181	-0.0691765
301.5	0.0752403	-0.539596		301.5	1.93426	0.143976
301	0.17798	-0.556254		301	2.10085	0.379902
300.5	0.287734	-0.575325		300.5	2.29702	0.638623
300	0.404258	-0.598783		300	2.52284	0.92212
299.5	0.52868	-0.629834		299.5	2.77661	1.23454
299	0.66344	-0.670753		299	3.05713	1.57851
298.5	0.810587	-0.721687		298.5	3.36277	1.9516
298	0.970968	-0.78034		298	3.69116	2.34783
297.5	1.1453	-0.842223		297.5	4.04122	2.76179
297	1.33472	-0.902462		297	4.41432	3.18922
296.5	1.53982	-0.958559		296.5	4.81198	3.62557
296	1.76004	-1.01114		296	5.23276	4.06703
295.5	1.99413	-1.0614		295.5	5.67267	4.51314
295	2.24064	-1.10852		295	6.12877	4.96531
294.5	2.49747	-1.15032		294.5	6.60093	5.42268
294	2.76191	-1.18533		294	7.08967	5.8823
293.5	3.03245	-1.21311		293.5	7.59357	6.3433
293	3.31025	-1.23316		293	8.10888	6.80823
292.5	3.59793	-1.24491		292.5	8.63097	7.27971
292	3.89701	-1.24922		292	9.15611	7.75732
291.5	4.20724	-1.24816		291.5	9.68096	8.23828
291	4.52735	-1.24368		291	10.2003	8.71831
290.5	4.8546	-1.23833		290.5	10.705	9.18956
290	5.1831	-1.23777		290	11.1826	9.63871
289.5	5.50401	-1.24978		289.5	11.6222	10.0504
289	5.8093	-1.27945		289	12.0188	10.4141
288.5	6.09621	-1.32625		288.5	12.3745	10.7273
288	6.36768	-1.38541		288	12.6955	10.9939
287.5	6.62898	-1.45082		287.5	12.9859	11.2199
287	6.8845	-1.51681		287	13.2454	11.4114
286.5	7.13708	-1.57887		286.5	13.4697	11.5725
286	7.38845	-1.6333		286	13.6548	11.7054
285.5	7.63959	-1.67611		285.5	13.8017	11.8115
285	7.89086	-1.7023		285	13.9168	11.8954
284.5	8.14293	-1.70666		284.5	14.0094	11.9661
284	8.39658	-1.68594		284	14.0883	12.0338
283.5	8.65104	-1.64106		283.5	14.1577	12.1025
283	8.90195	-1.5759		283	14.2156	12.1677
282.5	9.14356	-1.49262		282.5	14.2585	12.2225
282	9.37456	-1.3881		282	14.2872	12.2639
281.5	9.60107	-1.25539		281.5	14.3085	12.2968
281	9.83246	-1.08748		281	14.3321	12.3299
280.5	10.0746	-0.879812		280.5	14.3631	12.3706
280	10.3275	-0.630103		280	14.4002	12.4227
279.5	10.5875	-0.337534		279.5	14.4408	12.485
279	10.8514	-0.00252908		279	14.484	12.5517
278.5	11.1173	0.373857		278.5	14.5307	12.6159
278	11.3827	0.792616		278	14.5808	12.6751
277.5	11.6432	1.25802		277.5	14.6332	12.7345
277	11.895	1.77334		277	14.688	12.804
276.5	12.1384	2.33506		276.5	14.7471	12.8907
276	12.3765	2.93244		276	14.8124	12.9946
275.5	12.61	3.55222		275.5	14.8866	13.1085
275	12.8356	4.18323		275	14.9745	13.2239
274.5	13.0505	4.81851		274.5	15.0829	13.3377
274	13.2555	5.4552		274	15.2184	13.456
273.5	13.4516	6.09349		273.5	15.3833	13.5926
273	13.6371	6.73542		273	15.5728	13.7605
272.5	13.8106	7.3827		272.5	15.7775	13.9625
272	13.9746	8.03369		272	15.99	14.1884
271.5	14.129	8.68161		271.5	16.2073	14.4246
271	14.2646	9.3171		271	16.4247	14.6605
270.5	14.3675	9.9338		270.5	16.6286	14.8886
270	14.4319	10.5318		270	16.7998	15.1028
269.5	14.4656	11.1162		269.5	16.9224	15.2987
269	14.4814	11.6919		269	16.9888	15.4762
268.5	14.4857	12.261		268.5	17.0012	15.6374
268	14.4778	12.8216		268	16.9722	15.7844
267.5	14.4546	13.3664		267.5	16.922	15.9196
267	14.4105	13.8826		267	16.8704	16.0459
266.5	14.3329	14.3594		266.5	16.8274	16.166
266	14.2058	14.799		266	16.7904	16.2786
265.5	14.0189	15.2123		265.5	16.7511	16.3792
265	13.7726	15.6061		265	16.701	16.4593
264.5	13.474	15.9744		264.5	16.629	16.5066
264	13.1311	16.3058		264	16.523	16.5082
263.5	12.7495	16.5902		263.5	16.3789	16.4554
263	12.3368	16.8174		263	16.2029	16.3465
262.5	11.9061	16.9765		262.5	15.9997	16.1838
262	11.4698	17.0632		262	15.7619	15.9738
261.5	11.0289	17.0874		261.5	15.4762	15.7233
261	10.5718	17.0672		261	15.1329	15.4332
260.5	10.0811	17.0113		260.5	14.7273	15.0952
260	9.5384	16.9131		260	14.2587	14.7061
259.5	8.9275	16.7635		259.5	13.7363	14.2814
259	8.24365	16.5622		259	13.1852	13.8436
258.5	7.5002	16.3147		258.5	12.6366	13.3956
258	6.72319	16.0234		258	12.1069	12.9154
257.5	5.93457	15.6871		257.5	11.5883	12.3751
257	5.14106	15.308		257	11.0615	11.7594
256.5	4.34167	14.8904		256.5	10.5107	11.0676
256	3.54303	14.4336		256	9.92427	10.3087
255.5	2.76381	13.9284		255.5	9.29257	9.5026
255	2.0262	13.3672		255	8.61176	8.67598
254.5	1.34561	12.7549		254.5	7.88526	7.84542
254	0.724783	12.107		254	7.11515	7.00589
253.5	0.152707	11.4377		253.5	6.29488	6.14077
253	-0.391097	10.7553		253	5.415	5.24167
252.5	-0.927087	10.0665		252.5	4.47334	4.31478
252	-1.46524	9.38099		252	3.47795	3.3724
251.5	-2.00215	8.70838		251.5	2.4443	2.4246
251	-2.52892	8.05281		251	1.39507	1.48102
250.5	-3.04118	7.41322		250.5	0.359475	0.557325
250	-3.53996	6.78929		250	-0.633825	-0.327435
249.5	-4.02342	6.18413		249.5	-1.56359	-1.16485
249	-4.48127	5.59887		249	-2.41328	-1.96585
248.5	-4.90085	5.02776		248.5	-3.16327	-2.751
248	-5.27904	4.45965		248	-3.78916	-3.5315
247.5	-5.62422	3.88117		247.5	-4.26854	-4.30065
247	-5.94697	3.27823		247	-4.59158	-5.04347
246.5	-6.25335	2.64064		246.5	-4.76806	-5.75397
246	-6.54691	1.97073		246	-4.82594	-6.44263
245.5	-6.8303	1.28885		245.5	-4.80579	-7.13072
245	-7.10204	0.628775		245	-4.75881	-7.8409
244.5	-7.35628	0.0245023		244.5	-4.74551	-8.58566
244	-7.58912	-0.502458		244	-4.82299	-9.34788
243.5	-7.80322	-0.9482		243.5	-5.02034	-10.0744
243	-8.00494	-1.32545		243	-5.32675	-10.7095
242.5	-8.19962	-1.66059		242.5	-5.71237	-11.2407
242	-8.39069	-1.98827		242	-6.15618	-11.6981
241.5	-8.58181	-2.34314		241.5	-6.64636	-12.1015
241	-8.77772	-2.75357		241	-7.17136	-12.427
240.5	-8.9814	-3.24026		240.5	-7.73152	-12.635
240	-9.18939	-3.81352		240	-8.34413	-12.7216
239.5	-9.38974	-4.46442		239.5	-9.00761	-12.722
239	-9.5639	-5.15765		239	-9.65622	-12.672
238.5	-9.69034	-5.83799		238.5	-10.1649	-12.5884
238	-9.75165	-6.44799		238	-10.4242	-12.4911
237.5	-9.74102	-6.94094		237.5	-10.425	-12.4124
237	-9.66295	-7.28208		237	-10.2654	-12.3572
236.5	-9.53012	-7.45081		236.5	-10.0675	-12.267
236	-9.36076	-7.45236		236	-9.90791	-12.0492
235.5	-9.17649	-7.32362		235.5	-9.8363	-11.6371
235	-8.99637	-7.11831		235	-9.91505	-11.0162
234.5	-8.82866	-6.88483		234.5	-10.198	-10.2247
234	-8.66778	-6.65897		234	-10.6696	-9.36855
233.5	-8.49824	-6.46976		233.5	-11.2309	-8.6219
233	-8.30101	-6.33697		233	-11.7563	-8.14691
232.5	-8.05683	-6.25841		232.5	-12.166	-7.96819
232	-7.74949	-6.20821		232	-12.4258	-7.94976
231.5	-7.37106	-6.15524		231.5	-12.4765	-7.929
231	-6.92462	-6.0799		231	-12.2199	-7.84713
230.5	-6.42019	-5.97026		230.5	-11.6059	-7.74304
230	-5.86622	-5.81058		230	-10.6611	-7.68514
229.5	-5.2659	-5.5844		229.5	-9.40797	-7.73638
229	-4.62382	-5.2888		229	-7.87097	-7.91147
228.5	-3.95615	-4.93681		228.5	-6.20532	-8.10751
228	-3.29551	-4.54509		228	-4.69093	-8.10781
227.5	-2.69128	-4.12843		227.5	-3.52616	-7.71565
227	-2.20613	-3.70803		227	-2.69606	-6.89897
226.5	-1.90513	-3.31422		226.5	-2.08669	-5.79017
226	-1.84083	-2.97139		226	-1.67424	-4.57377
225.5	-2.0416	-2.68079		225.5	-1.53848	-3.41128
225	-2.50648	-2.42359		225	-1.7145	-2.43059
224.5	-3.2092	-2.18334		224.5	-2.12527	-1.70264
224	-4.11052	-1.96138		224	-2.66864	-1.21345
223.5	-5.1673	-1.76859		223.5	-3.26544	-0.89841
223	-6.32913	-1.60982		223	-3.80428	-0.71369
222.5	-7.528	-1.48383		222.5	-4.15714	-0.659335
222	-8.67454	-1.39356		222	-4.28909	-0.74212
221.5	-9.66724	-1.34733		221.5	-4.26907	-0.938805
221	-10.4116	-1.35098		221	-4.14777	-1.19179
220.5	-10.8432	-1.40653		220.5	-3.89084	-1.4186
220	-10.9443	-1.52092		220	-3.46028	-1.53339
219.5	-10.7409	-1.70971		219.5	-2.9186	-1.49418
219	-10.2886	-1.98389		219	-2.41598	-1.33561
218.5	-9.66415	-2.33256		218.5	-2.08052	-1.13343
218	-8.95879	-2.72292		218	-1.93337	-0.938075
217.5	-8.25443	-3.1143		217.5	-1.90064	-0.76041
217	-7.59789	-3.46392		217	-1.89046	-0.608845
216.5	-7.00806	-3.72325		216.5	-1.85504	-0.508625
216	-6.50866	-3.84732		216	-1.79205	-0.48359
215.5	-6.13351	-3.82072		215.5	-1.71524	-0.5382
215	-5.89632	-3.66994		215	-1.64453	-0.657045
214.5	-5.78326	-3.44561		214.5	-1.61016	-0.81007
214	-5.78086	-3.19979		214	-1.63473	-0.96167
213.5	-5.87252	-2.97614		213.5	-1.70416	-1.08433
213	-6.00078	-2.79261		213	-1.77168	-1.16499
212.5	-6.08408	-2.61511		212.5	-1.79714	-1.20026
212	-6.08845	-2.37694		212	-1.77909	-1.1927
211.5	-6.03959	-2.05462		211.5	-1.74886	-1.1496
211	-5.94624	-1.70708		211	-1.73644	-1.07382
210.5	-5.74734	-1.41102		210.5	-1.73938	-0.94922
210	-5.35397	-1.17154		210	-1.71632	-0.739545
209.5	-4.72386	-0.922402		209.5	-1.61238	-0.413725
209	-3.88792	-0.60428		209	-1.40828	0.01163
208.5	-2.92919	-0.215183		208.5	-1.1507	0.45524
208	-1.9562	0.212258		208	-0.91568	0.81678
207.5	-1.07462	0.643937		207.5	-0.737805	1.04653
207	-0.342699	1.03614		207	-0.590935	1.16198
206.5	0.251567	1.33119		206.5	-0.429705	1.20866
206	0.742859	1.4967		206	-0.22841	1.2235
205.5	1.12033	1.55044		205.5	0.006815	1.22077
205	1.33187	1.52322		205	0.2348	1.18358
204.5	1.34769	1.41526		204.5	0.388865	1.06919
204	1.19589	1.21061		204	0.413485	0.845968
203.5	0.94751	0.925931		203.5	0.31199	0.539329
203	0.686329	0.626195		203	0.157932	0.23397
202.5	0.477789	0.383305		202.5	0.042272	0.0168695
202	0.344682	0.224685		202	0.0038689	-0.0815402
201.5	0.272239	0.129311		201.5	0.0196185	-0.086721
201	0.237138	0.063987		201	0.0512445	-0.0378075
200.5	0.225044	0.00946446		200.5	0.0806136	0.038865
200	0.225814	-0.0412284		200	0.106814	0.12784
