# Supplementary material for: Concerted dynamics of metallo-base pairs in an A/B-form helical transition
Source: Nat Commun. 2019 Oct 23;10:4818. doi: 10.1038/s41467-019-12440-x (PMC6811676; doi:10.1038/s41467-019-12440-x)
Supplement: Supplementary file 3 — Source Data [file 41467_2019_12440_MOESM3_ESM.zip › New_Sourcedata/Supplementary_Figure39]

Supplementary Figure39:

T5H1'_Aa:

mixing time (tm)    normalized integrated peak volumes
0.02                .28260030864197530864
0.04                .63194444444444444444
0.06                .82021604938271604938
0.09                .94675925925925925925
0.12                .99845679012345679012
0.15                1.05304783950617283950
0.18                1.00000000000000000000
0.25                .86149691358024691358
0.4                .59895833333333333333
0.6                .32619598765432098765
0.8                .19405864197530864197
1.5                .04363425925925925925


T5H1'_aA:

mixing time (tm)    normalized integrated peak volumes
0.02                .50643408635973691735
0.04                .73305690591935945095
0.06                .83557334858450100085
0.09                1.01129539605376036602
0.12                1.04861309694023448670
0.15                1.03345724907063197026
0.18                1.00000000000000000000
0.25                .85673434372319130683
0.4                .57863883328567343437
0.6                .35001429796968830426
0.8                .21890191592793823277
1.5                .06079496711466971690


T11H1'_Aa:

mixing time (tm)    normalized integrated peak volumes
0.02                .39809877115696730813
0.04                .73498724785532112218
0.06                .83028054718293531184
0.09                .99258057036865290980
0.12                1.05355900765128680732
0.15                1.03106886158126594018
0.18                1.00000000000000000000
0.25                .86181312311616044516
0.4                .57871551124507303501
0.6                .32923718989102712728
0.8                .23171806167400881057
1.5                .07018316716902388128


T11H1'_aA:

mixing time (tm)    normalized integrated peak volumes
0.02                .45512035903712770297
0.04                .67054263565891472868
0.06                .95348837209302325581
0.09                1.03263973888208894328
0.12                1.04732762137902896776
0.15                1.04732762137902896776
0.18                1.00000000000000000000
0.25                .82496940024479804161
0.4                .56385148918808649530
0.6                .33170134638922888616
0.8                .20665034679722562219
1.5                .05171358629130966952


G9H1'_Aa:

mixing time (tm)    normalized integrated peak volumes
0.02                .28737399624124380659
0.04                .52708012984794122672
0.06                .77242439774474628395
0.09                .92516658124038954382
0.12                .89748846745258841619
0.15                .88911669229454980351
0.18                1.00000000000000000000
0.25                .81735861951136169485
0.4                .51751238681018281223
0.6                .32103194942764394327
0.8                .19050059798393985990
1.5                .06265163164189304630


G9H1'_aA:

mixing time (tm)    normalized integrated peak volumes
0.02                .65292609995728321230
0.04                .88979068774028193079
0.06                1.16189662537377189235
0.09                1.16552755232806492951
0.12                1.13648013669372063220
0.15                1.10700555318240068346
0.18                1.00000000000000000000
0.25                1.00256300726185390858
0.4                .61298590346005980350
0.6                .37975224263135412217
0.8                .42140111063648013669
1.5                .06954293037163605296


A12H2_Aa:

mixing time (tm)    normalized integrated peak volumes
0.02                .31174161313347608850
0.04                .52337615988579586009
0.06                .68344039971448965024
0.09                .83975731620271234832
0.12                .91363311920057102069
0.15                .96181299072091363311
0.18                1.00000000000000000000
0.25                .93736616702355460385
0.4                .79068522483940042826
0.6                .58600999286224125624
0.8                .43183440399714489650
1.5                .15017844396859386152


A12H2_aA:

mixing time (tm)    normalized integrated peak volumes
0.02                .37411802437459910198
0.04                .56494547787042976266
0.06                .72771007055805003207
0.09                .86225144323284156510
0.12                .94066709429121231558
0.15                .97658755612572161642
0.18                1.00000000000000000000
0.25                .96023091725465041693
0.4                .80660679923027581783
0.6                .59589480436177036561
0.8                .44211032713277742142
1.5                .16067992302758178319


A10H2_Aa:

mixing time (tm)    normalized integrated peak volumes
0.02                .22245394508168230795
0.04                .46176572818908585331
0.06                .66093152589502954466
0.09                .84636774417796315606
0.12                .97167188043100451859
0.15                .99131039277024678484
0.18                1.00000000000000000000
0.25                .96332985749044143204
0.4                .81612791101842196732
0.6                .62808481056656239137
0.8                .45985401459854014598
1.5                .16545012165450121654


A10H2_aA:

mixing time (tm)    normalized integrated peak volumes
0.02                .24983574244415243101
0.04                .48685939553219448094
0.06                .66672141918528252299
0.09                .86760840998685939553
0.12                .97568988173455978975
0.15                .99786465177398160315
0.18                1.00000000000000000000
0.25                .95400788436268068331
0.4                .80831143232588699080
0.6                .63649802890932982917
0.8                .43922470433639947437
1.5                .15027923784494086727


T11(H7)3_Aa:

mixing time (tm)    normalized integrated peak volumes
0.02                .36021220159151193633
0.04                .60000000000000000000
0.06                .76445623342175066312
0.09                .85358090185676392572
0.12                .96604774535809018567
0.15                1.00742705570291777188
0.18                1.00000000000000000000
0.25                1.01273209549071618037
0.4                .84509283819628647214
0.6                .59840848806366047745
0.8                .48896551724137931034
1.5                .14466843501326259946


T11(H7)3_aA:

mixing time (tm)    normalized integrated peak volumes
0.02                .35028046914839367669
0.04                .58745537990821009688
0.06                .71953085160632330443
0.09                .82814890362060173380
0.12                .91891891891891891891
0.15                .90464048954614992350
0.18                1.00000000000000000000
0.25                .99898011218765935747
0.4                .78480367159612442631
0.6                .61448240693523712391
0.8                .48067312595614482406
1.5                .19877613462519122896
