# Supplementary material for: Concerted dynamics of metallo-base pairs in an A/B-form helical transition
Source: Nat Commun. 2019 Oct 23;10:4818. doi: 10.1038/s41467-019-12440-x (PMC6811676; doi:10.1038/s41467-019-12440-x)
Supplement: Supplementary file 3 — Source Data [file 41467_2019_12440_MOESM3_ESM.zip › New_Sourcedata/Supplementary_Figure49.xlsx]

## Sheet: Tabelle1
Supplementary_Figure49
		first measurment		second measurment		Third measurment
		Molar ellipticity								280nm			260nm
		280nm	260nm	280nm	260nm	280nm	260nm			mean	st dev		mean	st dev
Only DNA		11	13	11	14	12	12			11.3333	0.471405		13	0.816497
1eq Hg		-0.9	18	-0.8	18	0.6	20			-0.366667	0.684755		18.6667	0.942809
2eq Cys		10	13	9	13	12	11			10.3333	1.24722		12.3333	0.942809
2eq Hg		-0.9	18	-0.8	18	0.5	20			-0.4	0.637704		18.6667	0.942809
4eq Cys		11	14	11	14	10	12			10.6667	0.471405		13.3333	0.942809
4eq Hg		-0.8	18	-0.8	18	0.5	20			-0.366667	0.612826		18.6667	0.942809
8eq Cys		10	13	10	13	11	12			10.3333	0.471405		12.6667	0.471405
8eq Hg		-0.6	17	-0.5	17	0.4	19			-0.233333	0.449691		17.6667	0.942809
16eq Cys		10	13	10	13	12	13			10.6667	0.942809		13	0
16eq Hg		-0.5	18	-0.5	18	0.6	20			-0.133333	0.518545		18.6667	0.942809
32 eq Cys		8	13	9	13	9	12			8.66667	0.471405		12.6667	0.471405
32eq Hg		-0.4	19	-0.4	19	0.5	19			-0.1	0.424264		19	0
64eq Cys		9	14	10	14	11	9			10	0.816497		12.3333	2.35702
64eq Hg		-0.6	18	-0.6	18	0.6	20			-0.2	0.565685		18.6667	0.942809
128eq Cys		8	13	8	13	10	11			8.66667	0.942809		12.3333	0.942809
128eq Hg		-0.5	17	-0.4	17	0.5	19			-0.133333	0.449691		17.6667	0.942809
256eq Cys		9	13	9	13	11	12			9.66667	0.942809		12.6667	0.471405
256eq Hg		-0.4	18	-0.4	18	0.6	18			-0.0666667	0.471405		18	0
512eq Cys		9	13	9	13	10	12			9.33333	0.471405		12.6667	0.471405
512eq Hg		-0.5	18	-0.4	18	0.6	19			-0.1	0.496655		18.3333	0.471405
1024eq Cys		9	14	9	14	10	10			9.33333	0.471405		12.6667	1.88562
