# Supplementary material for: Concerted dynamics of metallo-base pairs in an A/B-form helical transition
Source: Nat Commun. 2019 Oct 23;10:4818. doi: 10.1038/s41467-019-12440-x (PMC6811676; doi:10.1038/s41467-019-12440-x)
Supplement: Supplementary file 3 — Source Data [file 41467_2019_12440_MOESM3_ESM.zip › New_Sourcedata/Supplementary_Figure31.xlsx]

## Sheet: Tabelle1
Supplementary_Figure31: Fraction minor duplex species determined by [1H,1H]-NOESY spectra at variable ionic strength
Area of integration / sum of integrals
Signal	50 mM NaClO4	200 mM NaClO4	500 mM NaClO4
G9H1'-H8	0.310404	0.317384	0.314116
G9H1'-A10H8	0.354631	0.324983	0.332567
G9H8-H1'	0.31229	0.296431	0.29719
G9H1'-H2''	0.31515	0.288627	0.3052
T8H2'-H6	0.280189	0.270411	0.277735
T8H2''-H6	0.271321	0.266431	0.27084
	50 mM NaClO4	200 mM NaClO4	500 mM NaClO4
mean	0.307331	0.294045	0.299608
st dev	0.0295494	0.0239081	0.0229778
