# Supplementary material for: Concerted dynamics of metallo-base pairs in an A/B-form helical transition
Source: Nat Commun. 2019 Oct 23;10:4818. doi: 10.1038/s41467-019-12440-x (PMC6811676; doi:10.1038/s41467-019-12440-x)
Supplement: Supplementary file 3 — Source Data [file 41467_2019_12440_MOESM3_ESM.zip › New_Sourcedata/Supplementary_Figure42]

Supplementary Figure42:

T8H2'H6_aB:

mixing time (tm)    normalized integrated peak volumes
0.04                .13608364822195765826
0.06                .16485514406545195842
0.09                .21610103586648831928
0.12                .26199261992619926199
0.15                .27202640117585068914
0.18                .29264305177111716621
0.25                .29997140406062339147
0.4                .29341540757321395262
0.6                .29676511954992967651
0.8                .25876538604998135024
1.5                .25691082305169451819


T8H2'H6_Ab:

mixing time (tm)    normalized integrated peak volumes
0.04                .16627777578346555623
0.06                .35426889106967615309
0.09                .42394436164927968206
0.12                .53514471352628470171
0.15                .54213458307542665133
0.18                .59727804165144318597
0.25                .60824154956323585263
0.4                .69189958592132505175
0.6                .62011891370721516953
0.8                .78686371100164203612
1.5                .61769464759562487864


T8H2''H6_aB:

mixing time (tm)    normalized integrated peak volumes
0.04                -.09819431128155960370
0.06                .22452798094914101037
0.09                .22809263353892703363
0.12                .30629984051036682615
0.15                .25779874656714315893
0.18                .33121380719881912115
0.25                .35586061246040126715
0.4                .34844771241830065359
0.6                .33433714782841464230
0.8                .36454521110416852628
1.5                .30058479532163742690


T8H2''H6_Ab:

mixing time (tm)    normalized integrated peak volumes
0.04                .26057827926657263751
0.06                .47798946968463333876
0.09                .59173512571570823998
0.12                .65635738831615120274
0.15                .67721305957590037024
0.18                .70635538261997405966
0.25                .72293682413204325554
0.4                .74381317532241199024
0.6                .81303553869925551341
0.8                .73083333333333333333
1.5                .66650160930923495914


T11H2''H6_aB:

mixing time (tm)    normalized integrated peak volumes
0.04                .25846153846153846153
0.06                .19776179056754596322
0.09                .25301755669348939283
0.12                .25269978401727861771
0.15                .27910609155352637270
0.18                .31020196789228379078
0.25                .35443152105310612208
0.4                .34986198738170347003
0.6                .41038272072754831375
0.8                .40190280277706351247
1.5                .31918868428075793968
