# Supplementary material for: Concerted dynamics of metallo-base pairs in an A/B-form helical transition
Source: Nat Commun. 2019 Oct 23;10:4818. doi: 10.1038/s41467-019-12440-x (PMC6811676; doi:10.1038/s41467-019-12440-x)
Supplement: Supplementary file 3 — Source Data [file 41467_2019_12440_MOESM3_ESM.zip › New_Sourcedata/Supplementary_Figure47.xlsx]

## Sheet: Tabelle1
Supplementary_Figure47b
HgII equiv (relative to mismatch present)	Molar ellipticity of ODN13 hairpin at 256nm
0	7.99663
0.25	10.1004
0.5	12.2042
0.75	14.3038
1	16.4035
1.1	16.4049
1.2	16.4063
1.3	16.4078
1.5	16.4106
