# Supplementary material for: Concerted dynamics of metallo-base pairs in an A/B-form helical transition
Source: Nat Commun. 2019 Oct 23;10:4818. doi: 10.1038/s41467-019-12440-x (PMC6811676; doi:10.1038/s41467-019-12440-x)
Supplement: Supplementary file 3 — Source Data [file 41467_2019_12440_MOESM3_ESM.zip › New_Sourcedata/Figure5.xlsx]

## Sheet: Tabelle1
Figure5a: Sugar pucker amplitude
Major duplex																							Major duplex
Amplitude	1	2	3	4	5	6	7	8	9	10	11	12	13	14	15	16	17	18	19	20			Amplitude
	Ampli	Ampli	Ampli	Ampli	Ampli	Ampli	Ampli	Ampli	Ampli	Ampli	Ampli	Ampli	Ampli	Ampli	Ampli	Ampli	Ampli	Ampli	Ampli	Ampli
base																							Sugar pucker amplitude	Average	St Dev
1 C	16.5	21.3	23.9	24	20.4	16.3	22.8	20	20.7	23.6	18.6	17.5	17.6	20.7	21.6	22.6	14.7	21.5	26.8	20.7			1 C	20.59	2.95108
2 G	26.6	26.8	28.4	31.6	28.4	32.1	28.4	32.3	29.4	30.5	30.4	30.5	31	33.7	32.4	30.9	29.6	31.9	32	32.9			2 G	30.49	1.94162
3 T	32.1	29.5	36.5	32.7	29	33	34.1	30.6	33.6	30.1	33.4	32.7	31.8	32.1	30.7	33.8	31.9	28.9	32.6	34			3 T	32.155	1.87709
4 C	21.2	16.6	20.3	24.2	17.1	17.6	18.8	20.3	17	11.4	19	20.3	15.1	21	18.4	21.9	19.5	20.9	16.3	22.4			4 C	18.965	2.83501
5 T	28.5	28.6	24	30.2	22.7	28	22	28.2	25.2	23	21	27.8	30.1	34.1	25.2	27.4	27.4	26	24.1	32.2			5 T	26.785	3.35384
6 C	24.4	24.6	20.9	28	21.5	19.7	26.1	28.1	22.3	29.9	28.7	25.9	26.9	20.7	27.9	25.5	26.8	19	29.9	20.8			6 C	24.88	3.42529
7 A	24.5	25.9	24.4	23.8	25.6	19.4	26.7	32.7	27.3	24.7	28	24.9	32.6	26.5	25.3	29.6	29.1	24.7	26.3	29.9			7 A	26.595	3.03422
8 T	27.2	29.7	16.7	31.6	27.5	32.6	26.7	26.6	27.9	30.3	29.7	32.9	26.8	28.3	26.8	26.4	28.6	26.9	24.6	30.4			8 T	27.91	3.3593
9 G	26.1	30.7	28.9	31.3	30.7	25.6	25.3	27	28.6	23.8	22.4	27.3	33.1	29.3	30	30.4	30.8	22.7	30.9	26.5			9 G	28.07	2.98112
10 A	33.5	30	30.5	20.7	34.7	32.2	27.6	33	30.7	28.2	30.4	29	35.9	31.3	31.1	30.3	30.4	33.8	34.4	33.2			10 A	31.045	3.20725
11 T	26	29.9	29.6	27.3	23.1	31.3	25.4	26.3	34	20.9	20.9	29	24.2	28	32.3	32.9	26.7	28	24.6	30.7			11 T	27.555	3.65068
12 A	29.4	31.5	32.5	24.3	24.9	29.1	31.4	27.4	29	22.5	31.1	28	28	26	28.7	31.5	23.5	33.6	29.1	17.5			12 A	27.95	3.81779
13 C	30	28	24.2	25.3	29.2	30.2	26.1	25.8	28.6	34.1	26.6	25.3	25.7	24.8	25.4	32.6	27.2	31.7	25.2	28.4			13 C	27.72	2.7522
14 G	15.4	29.1	9.4	17.5	28.1	16.6	32.1	21.3	28.5	23.1	33	17	5.6	27.2	16.3	33.8	18.2	23	17.3	15.7			14 G	21.41	7.64623
Minor duplex																							Minor duplex
Amplitude	1	2	3	4	5	6	7	8	9	10	11	12	13	14	15	16	17	18	19	20			Amplitude
	Ampli	Ampli	Ampli	Ampli	Ampli	Ampli	Ampli	Ampli	Ampli	Ampli	Ampli	Ampli	Ampli	Ampli	Ampli	Ampli	Ampli	Ampli	Ampli	Ampli
base																							Sugar pucker amplitude	Average	St Dev
1 C	19	18.9	21.5	18.7	19.7	22.6	19.5	16.6	18.2	22.5	17.4	22.5	15.6	21.4	15.7	16.9	19	18.2	18.7	16.4			1 C	18.95	2.16298
2 G	30.1	30	30.5	30	32.8	30.2	29.8	33.8	27.6	31.1	31.3	29.6	26.4	30.8	30.6	29.5	33.1	33.6	31.4	32.7			2 G	30.745	1.82167
3 T	29.1	32.2	36.7	34.2	30.8	32.5	31.4	31.9	28.7	33.2	27.2	31.5	26.9	31.1	31.9	30.3	32.9	35	32	33.5			3 T	31.65	2.37055
4 C	27.7	32.1	33	28.4	23.5	27.9	26.9	27.7	25.5	29.1	27.4	27	28.3	31.2	29.9	30.3	26	27.7	30	27.5			4 C	28.355	2.20782
5 T	30.6	28.9	25.1	27.4	26.2	28.3	27.2	28.8	30.7	27.5	30.1	31.2	29.5	32	28.1	25	25.6	30.9	32.7	26.7			5 T	28.625	2.24207
6 C	18.8	30.1	22.7	24.8	24.5	25.4	24.8	17.7	22.6	26.8	21.8	24.9	24.4	24.6	27.6	21.9	26.7	24.1	20.2	17			6 C	23.57	3.23653
7 A	30.9	25.4	27.1	20.7	23	29.1	22.8	21.6	27.6	26.7	25.2	26.3	23.6	24.2	25.7	26	27.7	32.2	25.2	26.3			7 A	25.865	2.79683
8 T	25.8	26.4	26.1	24.4	25.7	23.9	23.4	28	25.6	29.5	26.2	28.8	29.5	24.7	29.3	30.1	21.3	29.5	25.7	26			8 T	26.495	2.33976
9 G	30.4	29.3	25	29.1	26.9	26.6	27.9	19.6	28.8	27.5	24.7	24.8	28.1	26.1	30.2	21.3	29.2	26.2	26.6	24.3			9 G	26.63	2.73461
10 A	37.8	33.8	37.4	35	34.2	36.2	37.5	33.2	34.7	34.3	37.8	33.2	31	32.6	34.8	30.8	35.5	31	34.7	32.1			10 A	34.38	2.17683
11 T	34.4	21.2	27.9	24.2	32.7	29.3	26.3	23.8	33.6	33.2	28.4	35.5	23.7	23.6	27.6	27.2	20.8	34.8	29.4	22			11 T	27.98	4.66611
12 A	18	29.9	27.9	27	32.2	20.8	17.6	28.8	23.1	33.3	22.9	14.5	25.6	26	27	28	27.9	22.6	23.9	26.8			12 A	25.19	4.70913
13 C	23.6	24.9	24.4	27.6	27.9	27.8	23.4	28.4	24.1	24.3	28.1	24.4	29.1	26.4	27.6	27.2	29	30.3	30.2	25.1			13 C	26.69	2.1808
14 G	25.2	26.2	11.2	21.9	24.3	13.1	19.4	26.8	29.4	16	21.5	32.3	29.2	31.3	13.9	6.8	19	19.5	21.2	20.3			14 G	21.425	6.71966
Apo duplex																							Apo duplex
	1	2	3	4	5	6	8	9	10	11	12	13	14	15	16	17	18	19	20	21
	Ampli	Ampli	Ampli	Ampli	Ampli	Ampli	Ampli	Ampli	Ampli	Ampli	Ampli	Ampli	Ampli	Ampli	Ampli	Ampli	Ampli	Ampli	Ampli	Ampli
Sugar pucker amplitude																							Sugar pucker amplitude	Average	St Dev
1 C	17.2	17.5	19.7	17.3	17.9	21.7	18.2	18.1	19.3	18.6	17	22.8	18.5	19.9	15.1	21.8	18.2	14.9	21.2	15.5			1 C	18.52	2.13953
2 G	32.2	30.5	32.1	33.4	33.3	33.3	28	29.4	33.6	31.4	32.8	32	31.1	32.3	31.9	30.9	33.6	33.1	34.6	32.6			2 G	32.105	1.52888
3 T	30.7	33.2	30.3	33	31.3	28.8	33.6	30.8	33	32.4	32	30.8	32.1	32.9	33.8	32	30.7	30.5	31	32.4			3 T	31.765	1.2729
4 C	30.5	25.8	28.7	31.3	27.7	29.2	29.1	29.6	29	29.6	26.5	26.2	28.8	29.4	27.3	30.3	28.4	28	26	32.8			4 C	28.71	1.76519
5 T	27.1	27.6	25.8	25.6	26.8	28.9	31.1	29.5	25.9	29.1	26.5	28.8	24.3	22	26.6	30.4	26.9	27.6	26.8	27.6			5 T	27.245	2.03923
6 C	30.9	32	30.3	27.8	30	32.5	30.9	32.8	29.5	32.7	31.6	31.5	30.5	30.4	29.2	28.4	31.7	29.8	32.2	27			6 C	30.585	1.58943
7 A	28.1	25.2	26.7	24	27.3	23.1	22.7	27.7	25.1	25.5	25.7	25.5	22.5	25.5	28.8	25.4	25.9	24.6	27.4	25.7			7 A	25.62	1.68303
8 T	29.6	30.2	29.4	30.2	29	28.2	27.5	30.5	29.4	32.7	27.3	28.3	28.8	30.3	30.2	30.4	28.3	28.8	30.1	32.5			8 T	29.585	1.37923
9 G	21.9	20.3	21	22.4	24.5	21.9	22.7	22.8	24.6	23.6	25.8	23.6	24.9	21.9	23.5	20	22.3	22.1	25.3	25.6			9 G	23.035	1.65779
10 A	28.8	27.4	29.3	28.4	27.5	28.1	29.7	26.9	28.4	29.1	28.9	28.3	28.1	29.1	28.4	26.6	30.1	26.2	32.1	27.9			10 A	28.465	1.28385
11 T	39.1	40.2	28.5	40.2	39.6	40.1	40.1	41.8	42.7	40.3	40.2	41.4	41.1	39.6	40.4	39.4	40.9	41.5	38.6	38.6			11 T	39.715	2.76754
12 A	19.6	21	28.3	24.9	23.3	21.3	19.3	16.4	19.9	18	19.4	27.6	25.1	20.3	20.6	28	24.7	27.5	24.8	21.2			12 A	22.56	3.49591
13 C	22.6	25.4	25.8	26.4	25	25.8	26.4	25.6	24.2	24.3	24.7	21.8	21	25.1	23.8	25.4	23	25.5	25.7	27.1			13 C	24.73	1.55309
14 G	18.5	18.2	30.1	20.5	24.2	21.6	16.4	26.9	28	20.8	19.4	28.1	12.9	13.9	12.4	18.8	9.5	16.5	16.6	25.1			14 G	19.92	5.59416
Figure5b: Major groove width
Major duplex																							Major duplex
	1	2	3	4	5	6	7	8	9	10	11	12	13	14	15	16	17	18	19	20
Level	W21	W21	W21	W21	W21	W21	W21	W21	W21	W21	W21	W21	W21	W21	W21	W21	W21	W21	W21	W21			Level	average	st dev
1.5																							1.5
2.0 G 2																							2.0 G 2
2.5																							2.5
3.0 T 3																							3.0 T 3
3.5																							3.5
4.0 C 4					10.2																		4.0 C 4	10.2	0
4.5	8.8	8.1	5.9	9	9.7	10.2	11.1	8.8	7.2	11.3	9.2	10.8	10.3	11.8	9.2	9.7	8.4	8.3	8.2	11.6			4.5	9.38	1.48445
5.0 T 5	9.1	8.2	6	9.1	9.2	9.8	10.9	9.3	7.2	11.2	9.8	11	10.5	11.5	8.9	9.9	8.6	8.5	7.9	11.2			5.0 T 5	9.39	1.40531
5.5	9.7	8.3	6.5	9.2	9	9.7	10.3	9.8	7.5	10.9	9.5	10.6	10.7	10.9	9	9.6	8.8	8.6	8.2	11			5.5	9.39	1.17085
6.0 C 6	10.4	8.7	7.5	9.8	8.6	9.7	9.7	10.3	8.1	10.7	9.1	10.1	10.6	10.5	9.3	9.5	9.3	8.8	8.6	11			6.0 C 6	9.515	0.91721
6.5	11	9.2	8.3	10.1	8.4	9.4	9.6	10.6	8.6	10.9	8.8	9.4	10.6	10.7	9.9	9.7	10	9.3	9.1	11.4			6.5	9.75	0.880625
7.0 A 7	11.2	9.7	8.9	10.4	8.4	9.4	9.7	10.8	9	11.4	8.9	9.2	10.5	10.8	10.5	10.1	10.5	9.5	9.7	11.9			7.0 A 7	10.025	0.913715
7.5	11.4	9.9	8.7	10.5	8.4	9.2	9.7	10.8	9.1	11.4	8.9	9	10.5	10.4	10.6	10.1	10.4	9.4	9.9	11.9			7.5	10.01	0.941754
8.0 T 8	11.2	9.8	8.9	10.4	8.3	9.4	9.7	10.8	9	11.3	8.9	9.2	10.5	10.8	10.5	10.1	10.5	9.4	9.7	11.9			8.0 T 8	10.015	0.91721
8.5	11	9.3	8.3	10.1	8.4	9.4	9.6	10.6	8.6	10.9	8.9	9.4	10.6	10.7	9.9	9.7	10	9.3	9.1	11.4			8.5	9.76	0.872582
9.0 G 9	10.4	8.7	7.5	9.8	8.6	9.7	9.8	10.3	8	10.7	9.1	10.1	10.6	10.4	9.4	9.5	9.3	8.8	8.6	11			9.0 G 9	9.515	0.920475
9.5	9.7	8.3	6.5	9.3	9	9.7	10.3	9.8	7.5	10.8	9.5	10.6	10.7	10.9	9	9.6	8.8	8.6	8.2	11			9.5	9.39	1.164
10.0 A 10	9.1	8.2	6	9.1	9.2	9.8	11	9.3	7.2	11.2	9.8	11	10.5	11.5	8.9	9.9	8.6	8.5	7.9	11.2			10.0 A 10	9.395	1.41084
10.5	8.8	8.1	5.9	9	9.7	10.2	11.1	8.8	7.2	11.3	9.2	10.8	10.3	11.8	9.2	9.7	8.4	8.3	8.2	11.6			10.5	9.38	1.48445
11.0 T 11					10.2																		11.0 T 11	10.2	0
11.5																							11.5
12.0 A 12																							12.0 A 12
12.5																							12.5
13.0 C 13																							13.0 C 13
13.5																							13.5
Minor duplex																							Minor duplex
	1	2	3	4	5	6	7	8	9	10	11	12	13	14	15	16	17	18	19	20				average	st dev
Level	W21	W21	W21	W21	W21	W21	W21	W21	W21	W21	W21	W21	W21	W21	W21	W21	W21	W21	W21	W21			Level
1.5																							1.5
2.0 G 2																							2.0 G 2
2.5																							2.5
3.0 T 3																							3.0 T 3
3.5																							3.5
4.0 C 4													12.6										4.0 C 4	12.6	0
4.5	10.8	8.5	8.4	10	10.5	9.9	10.9	11.3	11.1	10	9.8	11.9	11.3	10.4	11.4	10.5	7.9	12.4	12.2	8.1			4.5	10.365	1.28619
5.0 T 5	10.7	8.1	8.1	9.2	9.9	9.1	9.8	10.5	10.7	9.4	9.2	11.4	10.2	10	10.3	9.9	7	12.2	11.4	7.7			5.0 T 5	9.74	1.28039
5.5	10.1	7.6	7.3	8.3	9	8.8	9	9.3	9.8	8.3	8.2	10.1	9.3	9.6	9.2	8.7	7.2	11.9	10.5	7.3			5.5	8.975	1.16227
6.0 C 6	9.5	7.3	6.4	7.7	8.5	8.6	8.5	8.1	9.1	7.5	7.4	8.9	8.6	9.2	8.2	7.8	7.8	10.9	9.7	7.1			6.0 C 6	8.34	1.01509
6.5	9.1	7	5.5	7.6	8.9	8.4	8.7	7.5	8.5	7	7	8.3	8.7	8.8	7.2	7.3	7.7	10.3	9.1	6.9			6.5	7.975	1.06577
7.0 A 7	9.1	7.3	5.2	7.9	9.4	8.2	9	7.4	8.3	6.7	7.5	8.3	9.2	8.6	6.9	7.2	7.6	9.9	8.5	7.1			7.0 A 7	7.965	1.08364
7.5	9	7.4	5.1	7.8	9.4	8.1	9.1	7.2	8.1	6.3	7.7	8.1	9.2	8.4	6.7	7.2	7.5	9.7	8.3	7.2			7.5	7.875	1.09812
8.0 T 8	9.1	7.3	5.2	7.9	9.4	8.2	9.1	7.4	8.3	6.6	7.5	8.3	9.2	8.6	6.9	7.3	7.6	9.9	8.5	7.1			8.0 T 8	7.97	1.09138
8.5	9.1	7	5.5	7.6	8.8	8.4	8.7	7.5	8.5	7	7	8.3	8.8	8.8	7.2	7.3	7.7	10.3	9	6.9			8.5	7.97	1.06024
9.0 G 9	9.5	7.3	6.4	7.6	8.5	8.6	8.5	8.1	9.1	7.6	7.4	8.9	8.6	9.2	8.2	7.8	7.9	11	9.7	7.1			9.0 G 9	8.35	1.02494
9.5	10.1	7.6	7.3	8.3	9	8.8	9	9.3	9.9	8.3	8.2	10.2	9.3	9.5	9.2	8.8	7.3	11.9	10.5	7.2			9.5	8.985	1.16759
10.0 A 10	10.7	8.1	8.1	9.2	9.9	9.1	9.8	10.5	10.7	9.4	9.2	11.4	10.2	10	10.3	10	7	12.2	11.3	7.6			10.0 A 10	9.735	1.28307
10.5	10.8	8.5	8.5	10	10.5	10	10.9	11.3	11.1	10	9.9	12	11.3	10.4	11.4	10.5	8	12.4	12.2	8.1			10.5	10.39	1.27157
11.0 T 11													12.6										11.0 T 11	12.6	0
11.5																							11.5
12.0 A 12																							12.0 A 12
12.5																							12.5
13.0 C 13																							13.0 C 13
13.5																							13.5
Apo duplex																							Apo duplex
	1	2	3	4	5	6	8	9	10	11	12	13	14	15	16	17	18	19	20	21
																								average	st dev
Level	W21	W21	W21	W21	W21	W21	W21	W21	W21	W21	W21	W21	W21	W21	W21	W21	W21	W21	W21	W21			Level
1.5																							1.5
2.0 G 2																							2.0 G 2
2.5																							2.5
3.0 T 3																							3.0 T 3
3.5																							3.5
4.0 C 4																							4.0 C 4
4.5	7.9	8		7.5	8.3			7.5	6.8	8.1	7.9	6.6	7					7.1		7			4.5	7.475	0.541795
5.0 T 5	9.3	9.4	9.4	9	10.1	7.2	8.4	9.2	8.1	9.7	9.4	8	8.2	8.5	9.8	8	8.3	8.6	8.8	8.3			5.0 T 5	8.785	0.724759
5.5	10.4	10.5	10.6	10.7	11.4	8.9	9.7	10.5	9.4	11.1	10.8	9.3	9.4	9.9	11.3	9.4	9.1	10	10.2	9.6			5.5	10.11	0.73
6.0 C 6	11.9	11.5	11.9	12	12.2	10.8	11.1	11.7	10.7	12.6	12	10.8	10.6	11.5	12.4	10.8	10.2	11.2	11.5	11.4			6.0 C 6	11.44	0.639062
6.5	11.7	11.1	11.7	11.6	12	11.3	11.3	11.7	11	12.2	12.1	11.2	10.7	11.2	12.2	11.3	10.1	11.1	11.2	11.1			6.5	11.39	0.509804
7.0 A 7	11.6	11.7	11.4	11.7	12.1	11.7	11	11.8	11.3	12.3	12.2	11.5	11	11.5	12.4	11.4	10.1	11.4	11.3	11.1			7.0 A 7	11.525	0.511737
7.5	11.8	11.8	11.3	11.7	12.2	11.9	10.9	11.8	11.4	12.5	12.3	11.6	11.3	11.6	12.5	11.5	10.4	11.6	11.5	11.2			7.5	11.64	0.4994
8.0 T 8	11.7	11.7	11.4	11.7	12.1	11.7	11	11.8	11.3	12.3	12.2	11.5	11	11.5	12.4	11.4	10.1	11.3	11.3	11.1			8.0 T 8	11.525	0.51466
8.5	11.7	11.1	11.7	11.6	12	11.3	11.3	11.7	11	12.2	12.2	11.2	10.7	11.3	12.2	11.3	10	11.1	11.2	11			8.5	11.39	0.531883
9.0 G 9	11.9	11.5	11.9	12	12.2	10.8	11.2	11.7	10.7	12.6	12	10.8	10.7	11.5	12.4	10.8	10.1	11.2	11.6	11.4			9.0 G 9	11.45	0.641483
9.5	10.4	10.5	10.6	10.7	11.4	8.8	9.7	10.5	9.3	11.1	10.8	9.3	9.4	9.9	11.3	9.4	9.1	10	10.2	9.6			9.5	10.1	0.74364
10.0 A 10	9.3	9.4	9.4	9	10.1	7.2	8.4	9.1	8.1	9.7	9.4	8	8.3	8.5	9.8	8	8.2	8.6	8.8	8.3			10.0 A 10	8.78	0.722219
10.5	7.9	7.9		7.5	8.3			7.5	6.8	8.1	7.9	6.6	7					7.1		7			10.5	7.46667	0.534374
11.0 T 11																							11.0 T 11
11.5																							11.5
12.0 A 12																							12.0 A 12
12.5																							12.5
13.0 C 13																							13.0 C 13
13.5																							13.5
Figure5c: Minor groove width
Major duplex																							Major duplex
	1	2	3	4	5	6	7	8	9	10	11	12	13	14	15	16	17	18	19	20				Average	St Dev
Level	W12	W12	W12	W12	W12	W12	W12	W12	W12	W12	W12	W12	W12	W12	W12	W12	W12	W12	W12	W12			Level
1.5																							1.5
2.0 G 2																							2.0 G 2
2.5																							2.5
3.0 T 3	6.9	7.2	7.6			6.5	6.8	7.8	6.6		8.1				7.4			7.7					3.0 T 3	7.26	0.518073
3.5	6.8	6.9	7.7	7.1	5.1	6.3	6.4	7.4	6.3	6.6	8.4	6.6	6.2	6.6	6.9	5.3	7.3	7.4	6.6	6			3.5	6.695	0.747981
4.0 C 4	6.5	6.7	8.2	7.4	5.1	6.4	6.1	7	6.1	6.2	8.3	6.6	5.7	6.8	6.5	5.6	7.7	7.1	6.3	5.8			4.0 C 4	6.605	0.81454
4.5	6.2	7	8.4	7.8	5.8	6.6	6.2	7	6	6.4	7.8	6.3	5.9	7.1	6.4	5.8	7.6	6.7	6	6.1			4.5	6.655	0.737208
5.0 T 5	6	7.2	8.1	7.8	6.5	6.8	6.5	7.2	6.1	6.8	7	5.8	6.3	7.2	6.3	6	7.3	6.3	5.9	6.6			5.0 T 5	6.685	0.622314
5.5	6.1	6.9	7.9	7.9	6.9	7.4	7	7.4	6.2	7.3	7	6	6.6	7	6.5	6	6.9	6.4	6.2	6.9			5.5	6.825	0.562028
6.0 C 6	6.2	6.8	7.8	7.9	7.4	8.1	7.4	7.5	6.4	7.7	7.1	6.5	6.9	6.7	6.6	6.2	6.4	6.6	6.6	7			6.0 C 6	6.99	0.574369
6.5	6.3	7.4	8.1	7.9	8.1	8.7	8.1	7.7	6.9	8.3	7.7	7.5	7.3	7.2	7.1	7.1	6.4	6.6	6.9	7.2			6.5	7.425	0.633147
7.0 A 7	6.3	7.8	8.3	7.8	8.5	8.9	8.5	7.6	7.2	8.4	8.2	8.3	7.7	7.5	7.5	8	6.5	6.5	7.1	7.3			7.0 A 7	7.695	0.706735
7.5	6.2	7.9	8.3	7.8	8.6	8.9	8.6	7.6	7.3	8.4	8.5	8.5	7.7	7.6	7.6	8.2	6.4	6.4	7.1	7.3			7.5	7.745	0.767773
8.0 T 8	6.3	7.8	8.3	7.8	8.5	8.9	8.5	7.6	7.2	8.4	8.3	8.3	7.7	7.5	7.5	8	6.5	6.5	7.1	7.3			8.0 T 8	7.7	0.710634
8.5	6.3	7.4	8.1	7.9	8.1	8.7	8.1	7.7	6.9	8.2	7.8	7.5	7.3	7.1	7.1	7.1	6.4	6.6	6.9	7.2			8.5	7.42	0.631348
9.0 G 9	6.2	6.8	7.8	7.9	7.3	8.1	7.5	7.5	6.4	7.7	7.1	6.5	6.9	6.7	6.6	6.1	6.4	6.6	6.6	7			9.0 G 9	6.985	0.582473
9.5	6.1	7	7.9	7.9	6.9	7.5	7	7.4	6.2	7.2	7	6	6.6	7	6.5	6	6.9	6.4	6.2	6.9			9.5	6.83	0.564889
10.0 A 10	6	7.2	8.1	7.8	6.5	6.8	6.5	7.1	6.1	6.7	7.1	5.8	6.3	7.2	6.3	6	7.3	6.3	5.9	6.6			10.0 A 10	6.68	0.620967
10.5	6.2	7.1	8.4	7.8	5.7	6.6	6.2	7	6	6.4	7.8	6.3	5.9	7.1	6.4	5.8	7.6	6.7	6	6.1			10.5	6.655	0.745973
11.0 T 11	6.5	6.7	8.2	7.4	5.1	6.4	6.1	7	6.1	6.2	8.3	6.6	5.6	6.8	6.5	5.6	7.6	7.1	6.2	5.8			11.0 T 11	6.59	0.816027
11.5	6.8	6.9	7.7	7.1	5.1	6.3	6.4	7.4	6.4	6.6	8.4	6.6	6.2	6.6	6.9	5.3	7.3	7.4	6.5	6			11.5	6.695	0.746642
12.0 A 12	6.9	7.2	7.6			6.5	6.8	7.8	6.6		8.1				7.4			7.7					12.0 A 12	7.26	0.518073
12.5																							12.5
13.0 C 13																							13.0 C 13
13.5																							13.5
Minor duplex																							Minor duplex
	1	2	3	4	5	6	7	8	9	10	11	12	13	14	15	16	17	18	19	20				Average	St Dev
Level	W12	W12	W12	W12	W12	W12	W12	W12	W12	W12	W12	W12	W12	W12	W12	W12	W12	W12	W12	W12			Level
1.5																							1.5
2.0 G 2																							2.0 G 2
2.5																							2.5
3.0 T 3																			6.3				3.0 T 3	6.3	0
3.5	7.2	6.6	6.7	5.9	6.3	6.2	5.7	5.4	7.3	6.6	6.5	7	4.6	6.1	5.6	5.8	5.6	5.4	5.4	7.2			3.5	6.155	0.713775
4.0 C 4	6.9	6.7	7.1	6	6.1	6.2	6.1	5.4	7.1	6.5	6.9	6.6	4.7	6.1	5.4	6.4	5.7	5.2	4.8	7.3			4.0 C 4	6.16	0.745922
4.5	7	6.7	7.4	6.7	6.8	6.4	6.8	5.9	6.9	6.9	7.4	6.5	5.5	6.2	5.6	6.9	6	5.4	5.2	7.2			4.5	6.47	0.651997
5.0 T 5	7.1	6.6	7.4	7.3	7.3	6.6	7.4	6.5	6.9	7.3	7.7	6.9	6.3	6.4	6	7.1	6.3	6	6	7.4			5.0 T 5	6.825	0.528086
5.5	7.1	6.9	7.4	7.5	7.3	7	7.4	7	6.8	7.4	7.9	7.5	6.9	6.9	6.7	7.2	6.9	6.3	6.9	7.9			5.5	7.145	0.38662
6.0 C 6	7.1	7.4	7.7	7.6	7.3	7.5	7.4	7.5	7	7.5	8.2	8.1	7.5	7.3	7.5	7.3	7.7	6.8	7.7	8.3			6.0 C 6	7.52	0.364143
6.5	7.5	8.1	8.6	8	8	8	7.6	8.4	8.1	8.1	8.9	8.9	8.1	7.6	8.4	8	8	8.2	8.4	8.6			6.5	8.175	0.377988
7.0 A 7	7.8	8.5	9.2	8.1	8.4	8.1	7.6	8.8	8.8	8.2	9.3	9.1	8.4	7.6	8.9	8.5	7.9	9.2	8.7	8.5			7.0 A 7	8.48	0.512445
7.5	7.9	8.6	9.4	8.1	8.6	8.2	7.6	8.9	9.1	8.3	9.4	8.9	8.6	7.6	9	8.6	7.9	9.6	8.7	8.5			7.5	8.575	0.563804
8.0 T 8	7.8	8.5	9.2	8.1	8.4	8.1	7.7	8.8	8.8	8.2	9.3	9.1	8.5	7.6	8.9	8.5	7.9	9.2	8.7	8.5			8.0 T 8	8.49	0.503885
8.5	7.4	8.1	8.6	8	8	8	7.6	8.4	8.1	8.1	8.9	8.9	8.2	7.6	8.5	8	8	8.2	8.4	8.6			8.5	8.18	0.39064
9.0 G 9	7.1	7.4	7.7	7.6	7.3	7.5	7.4	7.5	7	7.6	8.2	8.2	7.5	7.3	7.5	7.3	7.7	6.8	7.7	8.3			9.0 G 9	7.53	0.372961
9.5	7.1	6.9	7.4	7.5	7.3	7	7.4	7	6.8	7.4	8	7.5	6.9	6.9	6.7	7.2	6.9	6.3	6.9	7.9			9.5	7.15	0.396863
10.0 A 10	7.1	6.6	7.4	7.3	7.3	6.6	7.4	6.5	6.9	7.3	7.8	6.9	6.3	6.4	6	7.1	6.3	6	6	7.4			10.0 A 10	6.83	0.536749
10.5	7	6.7	7.4	6.7	6.8	6.4	6.8	5.9	7	6.9	7.5	6.6	5.5	6.2	5.6	6.9	6.1	5.5	5.2	7.2			10.5	6.495	0.652284
11.0 T 11	6.9	6.8	7.1	6	6.1	6.2	6.1	5.4	7.1	6.4	7	6.6	4.8	6.1	5.4	6.4	5.8	5.2	4.7	7.3			11.0 T 11	6.17	0.7504
11.5	7.2	6.6	6.7	5.9	6.3	6.3	5.7	5.4	7.3	6.6	6.5	7	4.7	6.1	5.6	5.8	5.6	5.4	5.3	7.1			11.5	6.155	0.702478
12.0 A 12																			6.3				12.0 A 12	6.3	0
12.5																							12.5
13.0 C 13																							13.0 C 13
13.5																							13.5
Apo duplex																							Apo duplex
	1	2	3	4	5	6	8	9	10	11	12	13	14	15	16	17	18	19	20	21
																								Average	St Dev
Level	W12	W12	W12	W12	W12	W12	W12	W12	W12	W12	W12	W12	W12	W12	W12	W12	W12	W12	W12	W12			Level
1.5																							1.5
2.0 G 2																							2.0 G 2
2.5																							2.5
3.0 T 3	9	9.3	8.9	8.6	9.2	9	8.9	8.9	8.8	9.4	9.5	9.3	8.9	8.9	9.3	9.2	9	8.9	9.2	8.7			3.0 T 3	9.045	0.235531
3.5	9.7	9.8	9.5	9.4	9.6	9.5	9.6	9.5	9.2	9.8	9.6	10	9.5	9.6	9.7	9.6	9.6	9.6	9.7	9.6			3.5	9.605	0.159609
4.0 C 4	9.7	9.5	9.5	9.5	9.5	9.5	9.8	9.5	9.4	9.6	9.6	9.8	9.4	9.7	9.7	9.6	9.5	9.7	9.5	9.9			4.0 C 4	9.595	0.135923
4.5	9.5	9	9	9.3	8.9	9.2	9.7	9	9.4	9	9.4	9.3	9	9.5	9.4	9.3	9.1	9.4	9	9.8			4.5	9.26	0.2498
5.0 T 5	9	8.5	8.2	8.9	8.2	8.6	9.3	8.2	9.4	8.3	8.7	8.7	8.5	9.3	8.8	9	8.6	8.9	8.2	9.6			5.0 T 5	8.745	0.418897
5.5	8.7	7.7	7.8	8.4	7.6	8	8.9	7.3	8.8	7.7	8.1	8.4	8.2	8.6	7.8	8.3	8.1	8.3	7.5	8.7			5.5	8.145	0.452189
6.0 C 6	8.3	7	7.7	8	7.2	7.3	8.6	6.5	7.9	7.2	7.4	8	7.9	7.8	6.9	7.5	7.7	7.6	6.9	7.7			6.0 C 6	7.555	0.501473
6.5	8.1	6.5	7.8	7.1	6.5	6.6	8.2	5.8	7.2	6.9	6.5	7.7	7.5	7.3	6	6.9	7.4	6.8	6.1	6.7			6.5	6.98	0.656963
7.0 A 7	7.9	5.9	7.6	6.2	5.8	5.9	7.7	5.1	6.5	6.5	5.6	7.2	6.9	6.8	5.1	6.3	7.1	5.8	5.3	5.8			7.0 A 7	6.35	0.829156
7.5	7.9	5.7	7.5	5.6	5.5	5.6	7.5	4.8	6.2	6.4	5.3	7	6.6	6.5	4.7	6	7	5.5	5	5.4			7.5	6.085	0.912839
8.0 T 8	7.9	5.9	7.6	6.1	5.8	5.9	7.7	5.1	6.5	6.5	5.7	7.2	6.9	6.8	5.1	6.3	7.1	5.8	5.3	5.8			8.0 T 8	6.35	0.826136
8.5	8.1	6.5	7.7	7.1	6.5	6.6	8.2	5.8	7.2	6.9	6.5	7.7	7.5	7.3	6	6.9	7.4	6.7	6.2	6.7			8.5	6.975	0.646433
9.0 G 9	8.3	7	7.7	7.9	7.2	7.2	8.6	6.5	7.9	7.2	7.4	8.1	7.9	7.8	6.9	7.6	7.6	7.6	6.9	7.7			9.0 G 9	7.55	0.50448
9.5	8.7	7.7	7.8	8.4	7.6	8	9	7.3	8.7	7.7	8.1	8.4	8.2	8.6	7.8	8.3	8.1	8.2	7.6	8.7			9.5	8.145	0.446626
10.0 A 10	9.1	8.5	8.2	8.9	8.2	8.6	9.3	8.2	9.3	8.3	8.7	8.7	8.5	9.3	8.8	9	8.5	8.8	8.3	9.6			10.0 A 10	8.74	0.410366
10.5	9.5	9	9	9.3	8.9	9.1	9.7	9	9.4	9	9.4	9.3	9	9.6	9.4	9.3	9	9.3	9	9.8			10.5	9.25	0.259808
11.0 T 11	9.7	9.5	9.5	9.5	9.5	9.5	9.9	9.5	9.4	9.6	9.6	9.9	9.4	9.7	9.8	9.6	9.5	9.7	9.5	9.9			11.0 T 11	9.61	0.157797
11.5	9.7	9.8	9.5	9.3	9.6	9.5	9.6	9.5	9.2	9.8	9.7	10	9.5	9.6	9.7	9.6	9.6	9.6	9.7	9.6			11.5	9.605	0.168745
12.0 A 12	9	9.3	8.9	8.6	9.2	9	8.9	9	8.8	9.3	9.5	9.3	8.9	8.9	9.3	9.2	9	8.9	9.2	8.7			12.0 A 12	9.045	0.226881
12.5																							12.5
13.0 C 13																							13.0 C 13
13.5																							13.5
Figure5d: Major groove depth
Major duplex																							Major duplex
	1	2	3	4	5	6	7	8	9	10	11	12	13	14	15	16	17	18	19	20				average	st dev
Level	D21	D21	D21	D21	D21	D21	D21	D21	D21	D21	D21	D21	D21	D21	D21	D21	D21	D21	D21	D21			Level
1.5																							1.5
2.0 G 2																							2.0 G 2
2.5																							2.5
3.0 T 3																							3.0 T 3
3.5																							3.5
4.0 C 4					5.7																		4.0 C 4	5.7	0
4.5	6.6	6.4	7.7	7.1	5.4	6.3	6.4	6.6	6.8	5.9	7	6	5.3	5.8	7.1	6.1	6.7	7.2	6.4	5.6			4.5	6.42	0.620967
5.0 T 5	6.6	6.7	7.6	7.2	5.8	6.5	6.3	6.4	6.9	5.3	7	6.3	5.3	6.1	7	6.5	6.7	7	6.4	6.1			5.0 T 5	6.485	0.569451
5.5	6.4	6.5	7.2	7.1	5.9	6.6	6.6	6.6	6.8	5.5	6.8	6.6	5.9	6.5	6.9	6.5	6.8	6.6	6.3	6.5			5.5	6.53	0.392556
6.0 C 6	6.1	6.3	6.6	7	5.9	6.8	6.6	6.5	6.4	6.2	6.7	6.5	6.1	6.2	6.5	6.3	6.4	6.1	6	6.7			6.0 C 6	6.395	0.281913
6.5	5.6	6.3	6.6	6.7	5.7	6.8	6.8	6.4	6.3	6.6	6.8	6.9	6.1	6.3	6.3	6.6	6.5	5.9	5.7	6.7			6.5	6.38	0.389358
7.0 A 7	5.1	6.3	5.9	6.5	6	6.3	6.6	6.1	6	6.7	6.6	6.8	6.3	5.3	6.2	6.2	5.8	5.2	5.9	6.6			7.0 A 7	6.12	0.476025
7.5	4.9	6.2	5.5	6.1	6.1	5.9	6.7	6.2	5.8	6.7	6.5	6.5	6.4	5.2	6.1	6.1	5.4	5	6	6.5			7.5	5.99	0.525262
8.0 T 8	5.1	6.3	5.9	6.5	6	6.3	6.6	6.1	6	6.8	6.6	6.8	6.3	5.3	6	6.5	5.8	5.4	5.9	6.6			8.0 T 8	6.14	0.472652
8.5	5.6	6.3	6.6	6.7	5.7	6.8	6.7	6.4	6.3	6.6	6.8	6.9	6.1	6.3	6.3	6.6	6.5	5.9	5.7	6.7			8.5	6.375	0.384545
9.0 G 9	6.1	6.3	6.6	7	5.9	6.8	6.6	6.5	6.4	6.2	6.6	6.6	6.2	6.2	6.5	6.3	6.4	6.1	6	6.7			9.0 G 9	6.4	0.275681
9.5	6.4	6.5	7.2	7.1	5.9	6.6	6.5	6.6	6.8	5.5	6.8	6.6	5.9	6.5	6.9	6.5	6.8	6.6	6.3	6.5			9.5	6.525	0.392269
10.0 A 10	6.6	6.7	7.6	7.2	5.8	6.5	6.3	6.5	6.9	5.3	7	6.3	5.3	6.1	7	6.5	6.7	7	6.4	6.1			10.0 A 10	6.49	0.569122
10.5	6.6	6.4	7.7	7.1	5.7	6.2	6.4	6.6	6.8	5.9	7	6	5.3	5.8	7.2	6.4	6.7	7.2	6.4	5.6			10.5	6.45	0.60208
11.0 T 11					5.7																		11.0 T 11	5.7	0
11.5																							11.5
12.0 A 12																							12.0 A 12
12.5																							12.5
13.0 C 13																							13.0 C 13
13.5																							13.5
Minor duplex																							Minor duplex
	1	2	3	4	5	6	7	8	9	10	11	12	13	14	15	16	17	18	19	20				average	st dev
Level	D21	D21	D21	D21	D21	D21	D21	D21	D21	D21	D21	D21	D21	D21	D21	D21	D21	D21	D21	D21			Level
1.5																							1.5
2.0 G 2																							2.0 G 2
2.5																							2.5
3.0 T 3																							3.0 T 3
3.5																							3.5
4.0 C 4													5										4.0 C 4	5	0
4.5	6.5	7.2	7.3	6.3	6.4	6.3	6	5.9	5.9	6.9	6.6	6.2	5.4	6.3	6.1	5.6	6.8	5.1	5.6	6.9			4.5	6.265	0.573825
5.0 T 5	6.9	7.3	7.8	6.8	6.9	6.4	6.5	6.3	6.3	7.2	7.3	6.3	6.1	6.4	6.8	6.4	6.7	3.9	6.2	7.1			5.0 T 5	6.58	0.754718
5.5	7.1	7.1	8	6.7	6.7	6.4	6.7	6.5	7	7.3	7.4	6.5	6.6	6.5	7.1	6.8	6.8	5.5	6.6	7.4			5.5	6.835	0.496261
6.0 C 6	7.2	7.3	8	6.6	6.7	6.5	6.7	6.6	7.2	7.5	7.7	6.7	6.6	6.8	7.1	6.8	7.1	6.2	6.5	7.5			6.0 C 6	6.965	0.454175
6.5	7.2	7.4	7.7	6.9	6.9	6.8	6.8	6.9	7.2	7.5	7.6	7.3	7	6.9	7.3	7.1	7	6.7	6.6	7.2			6.5	7.1	0.294958
7.0 A 7	6.8	7.6	7.3	7	7	6.5	6.4	6.7	7.4	7.6	7.7	7.2	7.1	6.5	7.3	6.9	6.8	6.6	6.2	7.1			7.0 A 7	6.985	0.41506
7.5	6.5	7.4	7.1	6.8	6.9	6.4	6.2	6.6	7.4	7.4	7.1	7.1	7.1	6.5	7.2	6.8	6.5	6.2	6.1	6.7			7.5	6.8	0.406202
8.0 T 8	6.8	7.6	7.3	7	7	6.5	6.4	6.7	7.4	7.6	7.7	7.4	7.1	6.5	7.3	6.9	6.8	6.6	6.2	7.1			8.0 T 8	6.995	0.422463
8.5	7.2	7.4	7.7	6.9	6.9	6.8	6.8	6.9	7.2	7.5	7.6	7.3	7	6.9	7.3	7.1	7	6.7	6.6	7.2			8.5	7.1	0.294958
9.0 G 9	7.2	7.3	8	6.6	6.7	6.5	6.7	6.6	7.2	7.5	7.7	6.7	6.6	6.8	7.1	6.8	7.1	6.1	6.5	7.5			9.0 G 9	6.96	0.463033
9.5	7.1	7.2	8	6.7	6.7	6.4	6.7	6.5	7	7.3	7.4	6.5	6.6	6.8	7.1	6.8	6.8	5.4	6.6	7.4			9.5	6.85	0.507445
10.0 A 10	6.9	7.3	7.8	6.8	6.9	6.4	6.5	6.3	6.3	7.2	7.3	6.3	6.1	6.4	6.8	6.4	6.9	3.9	6.2	7.1			10.0 A 10	6.59	0.757562
10.5	6.2	7.2	7.3	6.3	6.4	6.2	6	5.9	5.9	6.8	6.6	6.2	5.4	6.3	6.1	5.6	6.8	5.1	5.6	6.9			10.5	6.24	0.566039
11.0 T 11													5										11.0 T 11	5	0
11.5																							11.5
12.0 A 12																							12.0 A 12
12.5																							12.5
13.0 C 13																							13.0 C 13
13.5																							13.5
Apo duplex																							Apo duplex
	1	2	3	4	5	6	8	9	10	11	12	13	14	15	16	17	18	19	20	21
																								average	st dev
Level	D21	D21	D21	D21	D21	D21	D21	D21	D21	D21	D21	D21	D21	D21	D21	D21	D21	D21	D21	D21			Level
1.5																							1.5
2.0 G 2																							2.0 G 2
2.5																							2.5
3.0 T 3																							3.0 T 3
3.5																							3.5
4.0 C 4																							4.0 C 4
4.5	7.6	7.7		7.3	7.4			7.5	7.7	7.7	7.6	7.8	7.4					7.5		7.7			4.5	7.575	0.147902
5.0 T 5	7.3	7.1	7.2	6.9	7	7.4	7.3	7	7.3	7.3	7.2	7.5	7	7.4	7.2	7.2	7.2	7	7	7.3			5.0 T 5	7.19	0.160935
5.5	6.8	6.2	6.5	6.2	6.3	6.6	6.5	6.3	6.5	6.5	6.4	7	6.5	6.6	6.4	6.5	6.5	6.3	6.3	6.5			5.5	6.47	0.18735
6.0 C 6	5.9	5.1	5.8	4.5	5.2	5.8	5.8	5.5	5.7	5.5	5.1	6.1	5.6	5.5	5.2	5.7	5.8	5.3	5.2	5.5			6.0 C 6	5.49	0.360416
6.5	5.2	4.4	5.2	3.9	4.4	5.1	5.2	4.8	4.8	4.8	4.3	5.6	4.8	4.3	4.3	4.8	5.3	4.5	4.4	4.5			6.5	4.73	0.423202
7.0 A 7	5.4	4.6	5.1	3.5	4.4	5	4.7	4.6	3.8	4.9	4.2	5.3	4.9	4.1	3.7	3.7	5.7	4.1	4.5	3.9			7.0 A 7	4.505	0.609487
7.5	5.4	1.5	5.1	3.1	4.1	4.7	4.7	4.3	2.6	4.5	3.9	5.3	4.9	3	3	3.3	5.7	3.8	3.9	3.5			7.5	4.015	1.04177
8.0 T 8	5.4	4.6	5.1	3.5	4.4	5	4.7	4.6	3.8	4.9	4.2	5.3	4.9	4.1	3.7	3.7	5.7	4.1	4.6	4.2			8.0 T 8	4.525	0.598227
8.5	5.2	4.4	5.2	3.9	4.4	5.2	5.2	4.8	4.8	4.8	4.3	5.6	4.8	4.4	4.3	4.8	5.3	4.5	4.4	4.5			8.5	4.74	0.423556
9.0 G 9	5.9	5.1	5.8	4.5	5.2	5.9	5.8	5.5	5.7	5.5	5.1	6.1	5.6	5.5	5.2	5.7	5.8	5.3	5.2	5.5			9.0 G 9	5.495	0.365342
9.5	6.8	6.2	6.5	6.2	6.3	6.6	6.5	6.3	6.5	6.5	6.4	6.9	6.5	6.6	6.4	6.5	6.5	6.3	6.3	6.5			9.5	6.465	0.173997
10.0 A 10	7.3	7.1	7.2	6.9	7	7.4	7.3	7	7.3	7.3	7.2	7.5	7	7.4	7.2	7.2	7.3	7	7	7.3			10.0 A 10	7.195	0.162711
10.5	7.6	7.7		7.3	7.4			7.5	7.7	7.7	7.6	7.8	7.3					7.5		7.7			10.5	7.56667	0.159861
11.0 T 11																							11.0 T 11
11.5																							11.5
12.0 A 12																							12.0 A 12
12.5																							12.5
13.0 C 13																							13.0 C 13
13.5																							13.5
Figure 5e: Helical rise
Major duplex																							Major duplex
	1	2	3	4	5	6	7	8	9	10	11	12	13	14	15	16	17	18	19	20
	H-Ris	H-Ris	H-Ris	H-Ris	H-Ris	H-Ris	H-Ris	H-Ris	H-Ris	H-Ris	H-Ris	H-Ris	H-Ris	H-Ris	H-Ris	H-Ris	H-Ris	H-Ris	H-Ris	H-Ris
Inter-BP																							Helical rise	Average	St Dev
C 1/G 2	3.42	3.44	3.35	3.36	3.62	3.12	3.52	3.29	3.36	3.44	3.19	3.46	3.25	3.5	3.39	3.28	3.4	3.29	3.32	3.44			C 1/G 2	3.372	0.114394
G 2/T 3	3.21	2.99	2.95	3.13	3.19	3.08	3.25	2.83	2.96	3.32	2.85	3.35	3.14	3.18	3.15	3.08	3.02	3.07	3.14	3.16			G 2/T 3	3.1025	0.135605
T 3/C 4	3.21	2.97	2.82	2.91	3.05	2.97	2.74	3.4	2.68	2.87	3.08	2.83	3	3.3	2.86	2.65	2.56	2.8	3.27	2.92			T 3/C 4	2.9445	0.21846
C 4/T 5	2.58	3.59	2.69	2.98	3.44	3.41	3.61	3.27	3.01	3.49	3.37	3.36	3.46	3.35	2.74	3.75	3.23	3.58	2.93	3.83			C 4/T 5	3.2835	0.344547
T 5/C 6	3.17	3	2.76	3.06	3.3	3.24	3.44	3.2	3.09	3.28	3.28	3.27	3.33	3.14	3.19	3.12	3.07	2.88	2.94	3.15			T 5/C 6	3.1455	0.159702
C 6/A 7	3.25	3.18	3.36	3.37	3.2	3.27	3.17	3.17	3.32	3.27	3.15	3.04	3.44	3.13	3.25	3.09	3.31	2.89	3.13	3.56			C 6/A 7	3.2275	0.144252
A 7/T 8	3.05	2.9	3.29	3.26	3.14	3.24	3.03	3	2.72	3.33	2.77	3.09	3.15	3.51	3.17	3.05	3.17	2.97	2.84	2.55			A 7/T 8	3.0615	0.222132
T 8/G 9	3.25	3.19	3.37	3.37	3.2	3.27	3.17	3.17	3.31	3.26	3.14	3.05	3.44	3.13	3.26	3.09	3.31	2.88	3.14	3.53			T 8/G 9	3.2265	0.141431
G 9/A 10	3.2	3.01	2.76	3.06	3.29	3.24	3.42	3.19	3.1	3.28	3.28	3.29	3.33	3.14	3.18	3.12	3.06	2.91	2.94	3.17			G 9/A 10	3.1485	0.155701
A 10/T 11	2.56	3.59	2.69	2.98	3.46	3.43	3.62	3.27	3	3.5	3.38	3.33	3.46	3.35	2.75	3.76	3.24	3.56	2.93	3.84			A 10/T 11	3.285	0.348332
T 11/A 12	3.23	2.97	2.81	2.9	3.05	2.96	2.74	3.41	2.68	2.87	3.08	2.85	3	3.3	2.87	2.65	2.55	2.8	3.26	2.91			T 11/A 12	2.9445	0.220669
A 12/C 13	3.19	2.98	2.93	3.13	3.19	3.08	3.26	2.83	2.97	3.33	2.86	3.34	3.15	3.18	3.14	3.08	3.03	3.07	3.15	3.18			A 12/C 13	3.1035	0.135951
C 13/G 14	3.42	3.44	3.38	3.36	3.61	3.12	3.51	3.28	3.36	3.44	3.19	3.46	3.25	3.5	3.41	3.29	3.39	3.32	3.32	3.44			C 13/G 14	3.3745	0.111825
average	3.14	3.17	3.01	3.14	3.29	3.19	3.27	3.18	3.04	3.28	3.13	3.21	3.26	3.29	3.1	3.15	3.1	3.08	3.1	3.28
Minor duplex																							Minor duplex
	1	2	3	4	5	6	7	8	9	10	11	12	13	14	15	16	17	18	19	20
	H-Ris	H-Ris	H-Ris	H-Ris	H-Ris	H-Ris	H-Ris	H-Ris	H-Ris	H-Ris	H-Ris	H-Ris	H-Ris	H-Ris	H-Ris	H-Ris	H-Ris	H-Ris	H-Ris	H-Ris
Inter-BP																							Helical rise	Average	St Dev
C 1/G 2	3.46	3.41	3.4	3.58	3.15	3.41	3.48	3.45	3.24	3.56	3.44	3.17	3.25	3.36	3.51	3.44	3.46	3.54	3.44	3.36			C 1/G 2	3.4055	0.117664
G 2/T 3	3.21	3.19	3.19	3.03	3.17	3.11	3.31	3.05	3.26	3.12	3.01	3.15	3.25	3.2	3.26	3.18	3.15	3.12	3.21	3.2			G 2/T 3	3.1685	0.0765033
T 3/C 4	2.16	2.19	2.24	3.46	2.24	3.05	3.38	2.79	2.07	1.83	2.87	2.59	3.29	3.42	3.32	2.69	2.78	2.62	3.03	2.41			T 3/C 4	2.7215	0.489278
C 4/T 5	4.08	3.11	2.99	2.45	4.55	2.97	2.96	3.25	4.35	3.93	3.19	3.89	3.16	3.31	3.69	3.31	2.91	4.16	3.69	3			C 4/T 5	3.4475	0.546936
T 5/C 6	3.17	3.16	3.13	3.22	3.2	3.32	3.38	3.31	3.1	3.13	3.16	2.85	3.41	2.85	3.07	3.26	3.21	3.47	3.23	3.16			T 5/C 6	3.1895	0.152659
C 6/A 7	3.25	3.07	3.22	3.44	3.34	3.39	2.99	3.33	3.54	3.24	3.27	3.4	3.18	3.06	3.33	3.25	3.3	3.12	3.5	3.22			C 6/A 7	3.272	0.141195
A 7/T 8	3.04	2.66	2.86	3.17	2.84	2.97	3.34	3.01	2.71	2.62	2.98	3.12	3.26	3.43	2.87	3.07	2.94	3.25	3.04	2.96			A 7/T 8	3.007	0.211402
T 8/G 9	3.26	3.08	3.24	3.42	3.34	3.39	2.99	3.34	3.53	3.23	3.26	3.42	3.19	3.06	3.32	3.25	3.31	3.13	3.51	3.17			T 8/G 9	3.272	0.140734
G 9/A 10	3.17	3.15	3.12	3.23	3.21	3.34	3.4	3.31	3.1	3.12	3.16	2.83	3.41	2.85	3.08	3.27	3.2	3.46	3.24	3.24			G 9/A 10	3.1945	0.157082
A 10/T 11	4.1	3.12	3	2.45	4.54	2.96	2.97	3.25	4.36	3.92	3.18	3.89	3.15	3.32	3.68	3.3	2.91	4.15	3.69	2.91			A 10/T 11	3.4425	0.550453
T 11/A 12	2.16	2.19	2.23	3.45	2.25	3.05	3.35	2.77	2.06	1.83	2.88	2.61	3.29	3.42	3.32	2.71	2.75	2.62	3.01	2.38			T 11/A 12	2.7165	0.487209
A 12/C 13	3.14	3.19	3.2	3.04	3.17	3.11	3.32	3.07	3.26	3.11	3.03	3.13	3.25	3.2	3.26	3.17	3.17	3.12	3.21	3.26			A 12/C 13	3.1705	0.0760575
C 13/G 14	3.51	3.4	3.39	3.57	3.16	3.41	3.47	3.45	3.24	3.57	3.41	3.18	3.24	3.36	3.51	3.44	3.46	3.53	3.46	3.33			C 13/G 14	3.4045	0.118046
average	3.21	2.99	3.02	3.19	3.24	3.19	3.26	3.19	3.22	3.09	3.14	3.17	3.26	3.22	3.33	3.18	3.12	3.33	3.33	3.05			average	3.18554	0.181999
Apo duplex																							Apo duplex
	1	2	3	4	5	6	8	9	10	11	12	13	14	15	16	17	18	19	20	21
	H-Ris	H-Ris	H-Ris	H-Ris	H-Ris	H-Ris	H-Ris	H-Ris	H-Ris	H-Ris	H-Ris	H-Ris	H-Ris	H-Ris	H-Ris	H-Ris	H-Ris	H-Ris	H-Ris	H-Ris
Helical rise																							Helical rise	Average	St Dev
C 1/G 2	3.19	3.23	3.24	3.15	3.26	3.12	3.28	3.29	3.2	3.24	3.12	3.3	3.52	3.01	3.12	3.33	3.4	3.41	3.31	3.33			C 1/G 2	3.2525	0.115623
G 2/T 3	2.92	2.67	2.81	2.65	2.75	2.55	2.89	2.76	2.74	2.76	2.96	2.79	2.81	2.58	2.73	2.45	2.67	2.72	2.62	2.82			G 2/T 3	2.7325	0.122551
T 3/C 4	2.98	3	2.97	2.89	2.97	3	2.93	2.81	2.68	3.02	2.99	2.89	2.8	2.94	2.92	2.77	2.93	2.91	2.82	2.8			T 3/C 4	2.901	0.090161
C 4/T 5	3.07	2.99	2.94	2.88	3.06	2.78	2.79	2.83	2.97	2.99	3.18	2.9	3.03	2.71	3	2.92	2.89	2.96	2.91	2.97			C 4/T 5	2.9385	0.107204
T 5/C 6	2.99	2.96	3.04	3	3.09	2.89	2.91	2.9	3.03	3.14	2.87	2.95	2.92	2.98	2.95	2.93	2.8	2.94	2.79	2.91			T 5/C 6	2.9495	0.0838138
C 6/A 7	3.26	3.35	3.46	3.39	3.48	3.26	3.38	3.36	3.49	3.36	3.42	3.34	3.44	3.61	3.33	3.29	3.36	3.45	3.43	3.34			C 6/A 7	3.39	0.0827043
A 7/T 8	3.5	3.34	3.32	3.49	3.01	3.05	3.26	3.21	3.18	3.27	3.3	3.16	3.27	3.21	3.69	3.3	3.11	3	3.43	3.44			A 7/T 8	3.277	0.170649
T 8/G 9	3.26	3.33	3.46	3.39	3.47	3.26	3.39	3.35	3.49	3.38	3.4	3.33	3.46	3.62	3.33	3.26	3.38	3.45	3.45	3.36			T 8/G 9	3.391	0.0867698
G 9/A 10	2.98	2.97	3.05	2.99	3.09	2.88	2.91	2.92	3.03	3.13	2.9	2.95	2.91	2.98	2.95	2.91	2.8	2.94	2.79	2.94			G 9/A 10	2.951	0.0817251
A 10/T 11	3.08	2.99	2.95	2.89	3.06	2.78	2.79	2.83	2.97	2.98	3.18	2.92	3.03	2.71	3.01	2.94	2.89	2.92	2.9	2.99			A 10/T 11	2.9405	0.107864
T 11/A 12	2.98	3	2.95	2.88	2.99	3	2.93	2.81	2.7	3.03	2.98	2.87	2.81	2.92	2.91	2.78	2.93	2.94	2.82	2.76			T 11/A 12	2.8995	0.0900264
A 12/C 13	2.92	2.68	2.81	2.65	2.73	2.55	2.89	2.76	2.74	2.76	2.97	2.78	2.82	2.59	2.73	2.44	2.67	2.72	2.63	2.83			A 12/C 13	2.7335	0.123825
C 13/G 14	3.19	3.23	3.25	3.16	3.27	3.12	3.28	3.29	3.21	3.24	3.11	3.3	3.5	3.03	3.14	3.31	3.41	3.39	3.31	3.28			C 13/G 14	3.251	0.107699
Figure5f: Inclination
Major duplex																							Major duplex
	1	2	3	4	5	6	7	8	9	10	11	12	13	14	15	16	17	18	19	20
	Inclin	Inclin	Inclin	Inclin	Inclin	Inclin	Inclin	Inclin	Inclin	Inclin	Inclin	Inclin	Inclin	Inclin	Inclin	Inclin	Inclin	Inclin	Inclin	Inclin
Inclin																							Inclination	Average	St Dev
CG	12.9	10	9.1	10.5	3.1	10.2	4.8	15.4	13.6	9.4	15.9	8.3	7.2	12.6	12.7	1.3	5.2	14.3	9.9	5.4			CG	9.59	4.00785
GC	11.3	9.7	15.1	12.2	1.8	8.3	5.5	15	13.6	6.7	16.8	6.3	4.4	10	12.4	2.9	8	16	10.1	4			GC	9.505	4.41831
TA	11.3	13.2	17.1	13.7	2.7	7.4	3.5	13.2	12.8	7.5	13.4	5.8	5.9	10.7	11.7	3.5	10	13.3	8.5	4.7			TA	9.495	4.06466
CT	9.4	9.5	14.7	9.7	3.6	4.2	4.7	9.6	5.6	6	14.2	3.3	1.1	4.2	10.1	-2.7	5.1	7.7	8.7	1.6			CT	6.515	4.22093
TA	7.2	8.9	15.9	11.4	5.8	8.8	7.2	10.5	9	7.3	12.8	5.3	3.7	7.9	11.2	7	10	11.6	9.2	5.4			TA	8.805	2.84209
CG	3.5	9.8	15.3	11.6	8.2	9.9	10.1	10	8.1	7.9	13.6	9.7	5.9	4.6	7.7	9.7	7.3	9.6	5.4	5.8			CG	8.685	2.83095
AT	2.3	8.8	12.5	11.4	9.2	9.8	9.1	9.6	7.5	9.2	10.7	9.8	5.3	8	7.9	7.7	7.5	5	8.3	7.5			AT	8.355	2.23684
TA	2.4	8.7	12.5	11.4	9.2	9.8	9.2	9.6	7.3	9.2	10.7	9.9	5.4	8	7.8	7.9	7.5	5.1	8.3	7.5			TA	8.37	2.21633
GC	3.4	9.7	15.3	11.7	8.2	9.8	10	10.1	8	8	13.6	9.7	5.9	4.6	7.7	9.6	7.3	9.5	5.3	5.5			GC	8.645	2.85963
At	7.2	9	16	11.4	5.8	8.9	7.3	10.5	8.9	7.1	12.7	5.2	3.7	7.9	11.1	7.2	10	11.5	9.2	5.3			At	8.795	2.84807
TC	9.4	9.4	14.7	9.5	3.5	4	4.4	9.6	5.6	6	14.3	3.5	1.1	4.4	10	-2.6	5.3	7.7	8.8	1.6			TC	6.51	4.20736
AT	11.3	13.1	17.2	13.7	2.8	7.5	3.6	13.3	13	7.6	13.4	5.7	5.8	10.7	11.6	3.5	9.9	13.2	8.3	4.6			AT	9.49	4.07197
CG	11.4	9.7	15.4	12.1	1.9	8.3	5.4	15	13.3	6.8	16.8	6.2	4.4	9.9	12.3	3	8	15.9	10.2	4			CG	9.5	4.40227
GC	12.9	10	9.5	10.4	3.1	10.3	4.6	15.4	13.8	9.5	15.9	8.1	7	12.5	12.7	1.5	5.2	14.2	10	5.5			GC	9.605	4.00343
Minor duplex																							Minor duplex
	1	2	3	4	5	6	7	8	9	10	11	12	13	14	15	16	17	18	19	20
	Inclin	Inclin	Inclin	Inclin	Inclin	Inclin	Inclin	Inclin	Inclin	Inclin	Inclin	Inclin	Inclin	Inclin	Inclin	Inclin	Inclin	Inclin	Inclin	Inclin
Inclin																							Inclination	Average	St Dev
CG	8.1	5.6	3.8	4	9.2	4.6	2.5	11.1	0.5	4.8	8.8	8.8	4.2	2.6	9	-7.2	6	4.4	10.6	7.4			CG	5.44	4.05394
GC	8.5	7.1	7.3	3.2	6.2	4.6	0.4	5.9	4	6.1	8.1	6.4	1.1	5	4.3	-3.7	7.5	3.3	5.5	8.3			GC	4.955	2.95101
TA	8.3	9.9	8	6.4	8.3	7.2	4	6.3	5	9.2	11.8	7.1	2.8	4.9	4.5	-1.1	6.9	0.5	5.7	12			TA	6.385	3.23933
CT	10	10.7	13.2	-0.3	6.6	3.1	1.7	9.3	12.4	11.7	6.7	8.1	0.3	-1.6	4.5	-3.9	11.1	2.6	5.7	13.2			CT	6.255	5.12264
TA	9.6	14.1	15.3	9	9.4	8.5	4.8	6.2	10.4	12.3	13	10	2.5	9.8	8.4	6.5	9.8	5	5.9	13.4			TA	9.195	3.28747
CG	10.2	14.8	18	9.7	10.7	9.7	8.7	10.3	12.9	14.6	15.4	11.2	8.4	8.3	11.3	12.7	10.3	7.8	6.5	14.9			CG	11.32	2.91952
AT	9.6	14.1	17.4	15	13.7	11	10.3	10.5	14.2	15.2	15	12.1	10.6	11.6	14.5	11.9	12.6	7.7	10.1	15.3			AT	12.62	2.40304
TA	9.9	14	17.6	14.8	13.6	10.9	10.5	10.6	14.2	15.1	14.9	12	10.6	11.5	14.4	11.7	12.6	7.7	10.3	15.3			TA	12.61	2.36324
GC	10.2	14.9	18.1	9.6	10.8	9.7	8.7	10.2	12.8	14.5	15.4	11.1	8.5	8.3	11.2	12.8	10.4	8	6.7	15			GC	11.345	2.90714
At	9.8	14.1	15.4	9.2	9.4	8.6	4.9	6.2	10.4	12.2	13	10	2.6	9.7	8.3	6.5	9.8	5	5.9	13.6			At	9.23	3.28909
TC	10.2	10.7	13.3	-0.3	6.7	3.2	1.2	9.3	12.3	11.7	6.9	8	0.2	-1.5	4.6	-3.8	11.2	2.4	5.6	12.6			TC	6.225	5.11154
AT	8.3	9.9	8.1	6.3	8.4	7.2	3.9	6.4	5	8.9	11.7	7	2.8	5	4.5	-1	6.6	0.5	5.7	11.9			AT	6.355	3.20273
CG	8.8	7	7.3	3.1	6.2	4.8	0.3	5.9	4	6.3	7.8	6.3	1	5	4.2	-3.6	7.5	3.4	5.7	7.9			CG	4.945	2.93419
GC	8.2	5.4	3.9	4	9.2	4.5	1.9	11.1	0.5	4.7	8.4	8.6	4.1	2.8	9	-7.2	6	4.4	10.8	7.1			GC	5.37	4.05797
Apo duplex																							Apo duplex
	1	2	3	4	5	6	8	9	10	11	12	13	14	15	16	17	18	19	20	21
	Inclin	Inclin	Inclin	Inclin	Inclin	Inclin	Inclin	Inclin	Inclin	Inclin	Inclin	Inclin	Inclin	Inclin	Inclin	Inclin	Inclin	Inclin	Inclin	Inclin
Inclination																							Inclination	Average	St Dev
CG	18.2	25	19.8	24.1	25.2	25.7	22.9	21.2	24.6	24.3	29.1	18.9	18.5	19.6	22.3	24.3	22.6	20.8	24.6	19.5			CG	22.56	2.84665
GC	21.2	25.3	21.3	24.1	24.7	26.3	23.3	23.1	25.1	24.5	27.5	22.1	20.8	23.2	24.8	25.8	24.1	24.1	26.6	22.9			GC	24.04	1.78813
TA	18	21.9	20	21.8	21.1	25.4	22.6	21.7	24.4	21.8	24	21.4	20.4	21.2	21.3	23.8	22.2	20.7	23.9	21.8			TA	21.97	1.66316
CT	12.4	12.2	14.5	12	11.8	15.2	14.9	9.9	12.6	12.2	13.5	14.5	11.4	13.9	11.6	15	14.3	9.6	13.5	13.8			CT	12.94	1.58821
TA	13.2	12	13.7	10.4	10.3	14.3	15.3	11.2	13.2	13.2	10.7	14.2	13.3	14.3	10.5	14.7	15.3	13.6	13.6	11.8			TA	12.94	1.59543
CG	10	6.9	11.2	5.5	4.5	9.3	10.3	4.6	6.9	8.5	5.9	11	8.9	8.8	3.9	7.7	12.8	7	7.4	7.8			CG	7.945	2.34616
AT	5	-0.2	4.3	-0.3	0.2	3.5	5.6	-3	2	1.8	1.1	5.8	4	1.8	-2	2.1	5.9	0.5	-0.2	2.8			AT	2.035	2.51123
TA	5	-0.2	4.3	-0.2	0.3	3.5	5.6	-3	2	1.8	1.1	5.8	4	1.8	-2.1	2	5.9	0.3	-0.2	2.9			TA	2.03	2.51935
GC	10	6.9	11.2	5.4	4.4	9.3	10.3	4.6	6.9	8.4	5.8	11	8.8	8.8	4	7.7	12.8	7.1	7.3	7.9			GC	7.93	2.35098
At	13.2	12	13.8	10.3	10.3	14.2	15.3	11.2	13	13.3	10.8	14.1	13.4	14.4	10.6	14.6	15.2	13.5	13.6	11.8			At	12.93	1.57483
TC	12.4	12	14.6	12	11.6	15.3	14.8	10.1	12.5	12.3	13.3	14.6	11.4	13.9	11.9	14.9	14.4	9.3	13.5	13.6			TC	12.92	1.60518
AT	18	22	20	21.6	21.1	25.3	22.6	21.6	24.4	21.7	24.2	21.4	20.3	21.3	21.2	23.8	22	20.7	23.9	21.7			AT	21.94	1.67344
CG	21.3	25.3	21.4	24.1	24.7	26.2	23.3	23	25	24.6	27.5	22.2	20.8	23.2	24.7	25.6	24.1	24.2	26.6	22.9			CG	24.035	1.75136
GC	18.2	25	19.9	24.2	25.2	25.6	22.9	21.3	24.6	24.4	29.1	19	18.6	19.5	22.5	24	22.6	20.9	24.8	18.7			GC	22.55	2.87602
