# Supplementary material for: Concerted dynamics of metallo-base pairs in an A/B-form helical transition
Source: Nat Commun. 2019 Oct 23;10:4818. doi: 10.1038/s41467-019-12440-x (PMC6811676; doi:10.1038/s41467-019-12440-x)
Supplement: Supplementary file 3 — Source Data [file 41467_2019_12440_MOESM3_ESM.zip › New_Sourcedata/Supplementary_Figure21.xlsx]

## Sheet: Tabelle1
Supplementary_Figure21
Supplementary_Figure21a: Tip
Major duplex																							Major duplex
	1	2	3	4	5	6	7	8	9	10	11	12	13	14	15	16	17	18	19	20
	Tip	Tip	Tip	Tip	Tip	Tip	Tip	Tip	Tip	Tip	Tip	Tip	Tip	Tip	Tip	Tip	Tip	Tip	Tip	Tip
Tip																							Tip	Average	St Dev
CG	1.7	0.7	9	1.2	1.4	0.5	0.6	-2.2	-1.7	-1.9	3.2	0	1	-2	5	2.2	1.5	2	-0.6	1.1			CG	1.135	2.51859
GC	-1.8	3	5.4	2.8	5.9	3.2	0.9	-1.4	3.8	-0.5	0.8	2.4	1.8	-0.4	0.5	4.5	4	1.2	1.1	1.9			GC	1.955	2.09606
TA	-3.1	-0.2	2.6	-0.6	1.9	1.1	1.7	-3	0.4	1.6	-2.4	0.2	4.4	0.1	1.4	2.1	-0.8	-3.3	-2.6	6.1			TA	0.38	2.45308
CT	0.2	0	1.2	-1.4	3.6	0.8	2.1	-1.4	-2.1	-1.4	3.6	2.3	1	-2.2	3.5	-1.6	-2.3	-1.2	0.3	-0.6			CT	0.22	1.9351
TA	-2.6	3.8	2	-0.2	2.9	-2.8	-3.4	-5.6	-0.3	-3.9	-0.2	-0.6	-3.2	-2.3	-2.4	1	-1.7	-0.4	0	-4.3			TA	-1.21	2.39435
CG	-4.4	-2.5	-1.1	-2.4	-1	-2.5	-1.1	-3.7	-1.8	-2.4	-4	-4.7	0.6	-4.2	-2.5	-3.5	-0.1	-5.2	-2.6	-0.2			CG	-2.465	1.59131
AT	1.4	2.9	0.9	0.6	3.5	0.7	1.1	0.2	0.9	2.1	-0.9	-0.2	0.1	-0.4	2.2	0.6	0.5	-0.7	1.4	5.4			AT	1.115	1.48266
TA	-1.4	-2.8	-1	-0.5	-3.5	-0.7	-1.2	-0.3	-0.8	-2.1	0.9	0.1	-0.1	0.5	-2.1	-0.6	-0.5	0.8	-1.4	-5.3			TA	-1.1	1.46561
GC	4.3	2.5	1.3	2.4	1	2.5	1	3.6	2	2.4	4.1	4.9	-0.6	4.1	2.4	3.6	0	5	2.6	0.2			GC	2.465	1.58344
At	2.5	-3.9	-1.9	0.3	-2.9	2.8	3.2	5.6	0.5	3.9	0.1	0.6	3.2	2.3	2.4	-1	1.7	0.6	0	4.4			At	1.22	2.38717
TC	-0.2	0	-1.2	1.5	-3.5	-0.8	-2.2	1.5	2.2	1.4	-3.6	-2.3	-1	2.2	-3.6	1.7	2.4	1.2	-0.3	0.6			TC	-0.2	1.96596
AT	3.1	0.4	-2.6	0.7	-1.7	-1.1	-1.7	2.9	-0.5	-1.7	2.3	-0.2	-4.3	0	-1.4	-2	0.7	3	2.8	-6.1			AT	-0.37	2.42014
CG	1.8	-3.1	-5.5	-2.9	-5.9	-3.3	-1	1.4	-3.5	0.4	-0.7	-2.3	-1.7	0.5	-0.7	-4.5	-4.1	-1.2	-1.2	-1.9			CG	-1.97	2.09669
GC	-1.6	-0.7	-9.1	-1.2	-1.2	-0.6	-0.6	2.2	1.7	2	-3.2	-0.1	-1	2.1	-5	-2.2	-1.4	-2.2	0.6	-0.9			GC	-1.12	2.54531
Minor duplex
																							Minor duplex
	1	2	3	4	5	6	7	8	9	10	11	12	13	14	15	16	17	18	19	20
	Tip	Tip	Tip	Tip	Tip	Tip	Tip	Tip	Tip	Tip	Tip	Tip	Tip	Tip	Tip	Tip	Tip	Tip	Tip	Tip
Tip																							Tip	Average	St Dev
CG	2.1	4.6	7.6	-1.5	-3.5	1.5	1.8	-0.9	5.3	1	4.3	1.9	-4.3	0.3	0.9	0.3	3.7	0.1	-5.9	7.5			CG	1.34	3.49033
GC	1.7	4.9	5.6	5.9	3.2	3.9	6.9	4	2.8	3.8	7	-0.1	3.6	3.7	3.8	6.6	7.3	2	-1	5.3			GC	4.045	2.20465
TA	3.4	0.3	3.1	5.6	5.7	4.8	9.4	-0.6	3.3	-1.5	7	1.6	5	4.6	7.8	6.7	0.2	3.1	2.6	1.1			TA	3.66	2.85629
CT	4.2	1.3	4.4	-0.4	-5.3	1.2	-1.9	2	7.9	4.5	1.2	2.9	0.5	5.1	0.2	3.3	3.5	3.9	-1.6	9.2			CT	2.305	3.27177
TA	0.4	4.3	5.6	-0.1	1	1.2	1.3	-0.5	2.6	2.2	6	0.4	1	1.6	6.1	5.3	2.1	0.6	-1.4	-0.7			TA	1.95	2.26042
CG	1.1	0.1	1.1	2.1	2.8	0.7	4.3	0.4	0.3	0.6	1.2	-5.7	1.5	0	-1.6	4	-0.4	-1.9	-0.1	-1			CG	0.475	2.11279
AT	0.9	1.3	1.8	2.5	2.7	2.5	2.1	1.2	1.7	1.3	0.8	3.2	2.9	1.7	4	1	5.1	1.1	4	1.7			AT	2.175	1.15407
TA	-0.9	-1.2	-1.9	-2.4	-2.6	-2.4	-2.3	-1.1	-1.6	-1.1	-0.9	-3	-3	-1.7	-3.9	-0.9	-5.2	-1.1	-4.3	-2.2			TA	-2.185	1.18797
GC	-1.2	-0.1	-1.2	-2.1	-2.9	-0.7	-4.1	-0.4	-0.3	-0.7	-1.3	5.6	-1.6	0.1	1.6	-4	0.3	2	0.3	0.7			GC	-0.5	2.09284
At	-0.6	-4.2	-5.5	0.1	-1	-1.4	-1.5	0.4	-2.7	-2.1	-6.1	-0.4	-1.1	-1.6	-6.2	-5.4	-2	-0.6	1.4	0.7			At	-1.99	2.25475
TC	-3.9	-1.3	-4.4	0.5	5.3	-1.2	1.9	-2	-7.9	-4.5	-1.4	-3.2	-0.4	-5.1	-0.3	-3.3	-3.5	-4	1.4	-9.8			TC	-2.355	3.32408
AT	-3.3	-0.3	-3.2	-5.7	-5.7	-4.7	-9.3	0.8	-3.3	1.7	-6.9	-1.6	-5	-4.6	-7.8	-6.6	-0.3	-3.2	-2.5	-1.7			AT	-3.66	2.84155
CG	-1.6	-4.8	-5.6	-5.8	-3.1	-3.9	-6.7	-4	-2.8	-3.8	-6.8	0	-3.6	-3.6	-3.8	-6.6	-7.2	-2.3	0.7	-5.5			CG	-4.04	2.12353
GC	-1.7	-4.6	-7.6	1.4	3.6	-1.4	-2	0.9	-5.2	-0.9	-4.5	-2	4.4	-0.4	-1	-0.3	-3.7	-0.2	5.8	-8.4			GC	-1.39	3.5742
Apo duplex																							Apo duplex
	1	2	3	4	5	6	8	9	10	11	12	13	14	15	16	17	18	19	20	21
	Tip	Tip	Tip	Tip	Tip	Tip	Tip	Tip	Tip	Tip	Tip	Tip	Tip	Tip	Tip	Tip	Tip	Tip	Tip	Tip
Tip																							Tip	Average	St Dev
CG	3.9	2.8	5.9	3.2	3.4	8.3	9.4	6.7	3.6	5.4	0.4	7.8	7.3	10.1	1.8	8.4	5.9	3.7	6.3	4			CG	5.415	2.56676
GC	-2	-3	-1.7	-0.8	-4.6	1	-0.2	-2.1	-1	-3.7	-5.3	0.9	0	-1.3	-4.2	-1.1	-1.1	-0.9	-2.4	-1.2			GC	-1.735	1.67758
TA	-5.1	-6.9	-4.7	-6.4	-4.6	-5.1	-4	-4.3	-4.7	-5.7	-6.6	-4.8	-3.6	-5.4	-8.7	-5.8	-4.2	-7.5	-6.9	-7			TA	-5.6	1.30882
CT	3.1	-0.7	1.2	-1	0	-0.3	1.2	-0.2	-3.7	2.9	-2	2	1.5	2.4	-1.2	-1.2	2.5	-2.1	0.3	-0.5			CT	0.21	1.8058
TA	-3.8	-5.2	-3.1	-6	-5.8	-4.6	-3.5	-4.2	-5.6	-5.9	-7.4	-2.3	-2.7	-4	-4.1	-4.5	-5.4	-5.1	-4.4	-4.1			TA	-4.585	1.20925
CG	-0.7	-4.4	-2.9	-4.3	-5.6	-4.9	-4.3	-4.3	-4.8	-2.8	-5.6	-3.1	-2.6	-4.3	-4.7	-5.9	-2.4	-4.5	-4.9	-3.1			CG	-4.005	1.26352
AT	-3.8	-2.3	-2.2	-1.5	-1.6	-3.8	-2.3	-1.9	-0.6	-4.6	-2.4	-2.5	-2.7	-2.8	-3.3	-3	-2.5	-2.1	-3.1	-2.4			AT	-2.57	0.871837
TA	3.8	2.3	2.1	1.5	1.5	3.8	2.2	1.9	0.6	4.6	2.5	2.4	2.8	3.1	3.2	3.2	2.5	2.1	3.1	2.3			TA	2.575	0.892679
GC	0.8	4.4	3	4.4	5.9	4.9	4.3	4	4.9	2.7	5.6	3.1	2.4	4.2	4.7	5.8	2.5	4.5	4.9	3			GC	4	1.27632
At	3.7	5.3	3.2	6	5.8	4.5	3.5	4.3	5.7	6	7.4	2.1	2.6	3.9	4.3	4.4	5.5	5.3	4.3	4			At	4.59	1.25694
TC	-3.1	0.6	-1.1	1.2	0	0.3	-1.2	0.3	3.6	-2.9	1.9	-2	-1.6	-2	1.2	1.2	-2.6	2	-0.3	0.5			TC	-0.2	1.77426
AT	5.2	7	4.7	6.5	4.8	5.1	3.9	4.2	4.7	5.8	6.8	4.6	3.4	5.5	8.6	6.2	4.2	7.3	6.9	6.8			AT	5.61	1.32208
CG	2	3	1.8	0.6	4.6	-1	0.2	2.1	0.9	3.6	5.2	-1	-0.2	1.4	4.2	1.3	1.2	0.8	2.3	1.6			CG	1.73	1.67961
GC	-3.9	-2.8	-5.8	-3.2	-3.2	-8.3	-9.4	-6.7	-3.6	-5.3	-0.4	-7.8	-7.5	-9.9	-2	-8	-6	-3.8	-6.3	-4			GC	-5.395	2.52616
Supplementary_Figure21b: Inclination
Major duplex																							Major duplex
	1	2	3	4	5	6	7	8	9	10	11	12	13	14	15	16	17	18	19	20
	Inclin	Inclin	Inclin	Inclin	Inclin	Inclin	Inclin	Inclin	Inclin	Inclin	Inclin	Inclin	Inclin	Inclin	Inclin	Inclin	Inclin	Inclin	Inclin	Inclin
Inclin																							Inclination	Average	St Dev
CG	12.9	10	9.1	10.5	3.1	10.2	4.8	15.4	13.6	9.4	15.9	8.3	7.2	12.6	12.7	1.3	5.2	14.3	9.9	5.4			CG	9.59	4.00785
GC	11.3	9.7	15.1	12.2	1.8	8.3	5.5	15	13.6	6.7	16.8	6.3	4.4	10	12.4	2.9	8	16	10.1	4			GC	9.505	4.41831
TA	11.3	13.2	17.1	13.7	2.7	7.4	3.5	13.2	12.8	7.5	13.4	5.8	5.9	10.7	11.7	3.5	10	13.3	8.5	4.7			TA	9.495	4.06466
CT	9.4	9.5	14.7	9.7	3.6	4.2	4.7	9.6	5.6	6	14.2	3.3	1.1	4.2	10.1	-2.7	5.1	7.7	8.7	1.6			CT	6.515	4.22093
TA	7.2	8.9	15.9	11.4	5.8	8.8	7.2	10.5	9	7.3	12.8	5.3	3.7	7.9	11.2	7	10	11.6	9.2	5.4			TA	8.805	2.84209
CG	3.5	9.8	15.3	11.6	8.2	9.9	10.1	10	8.1	7.9	13.6	9.7	5.9	4.6	7.7	9.7	7.3	9.6	5.4	5.8			CG	8.685	2.83095
AT	2.3	8.8	12.5	11.4	9.2	9.8	9.1	9.6	7.5	9.2	10.7	9.8	5.3	8	7.9	7.7	7.5	5	8.3	7.5			AT	8.355	2.23684
TA	2.4	8.7	12.5	11.4	9.2	9.8	9.2	9.6	7.3	9.2	10.7	9.9	5.4	8	7.8	7.9	7.5	5.1	8.3	7.5			TA	8.37	2.21633
GC	3.4	9.7	15.3	11.7	8.2	9.8	10	10.1	8	8	13.6	9.7	5.9	4.6	7.7	9.6	7.3	9.5	5.3	5.5			GC	8.645	2.85963
At	7.2	9	16	11.4	5.8	8.9	7.3	10.5	8.9	7.1	12.7	5.2	3.7	7.9	11.1	7.2	10	11.5	9.2	5.3			At	8.795	2.84807
TC	9.4	9.4	14.7	9.5	3.5	4	4.4	9.6	5.6	6	14.3	3.5	1.1	4.4	10	-2.6	5.3	7.7	8.8	1.6			TC	6.51	4.20736
AT	11.3	13.1	17.2	13.7	2.8	7.5	3.6	13.3	13	7.6	13.4	5.7	5.8	10.7	11.6	3.5	9.9	13.2	8.3	4.6			AT	9.49	4.07197
CG	11.4	9.7	15.4	12.1	1.9	8.3	5.4	15	13.3	6.8	16.8	6.2	4.4	9.9	12.3	3	8	15.9	10.2	4			CG	9.5	4.40227
GC	12.9	10	9.5	10.4	3.1	10.3	4.6	15.4	13.8	9.5	15.9	8.1	7	12.5	12.7	1.5	5.2	14.2	10	5.5			GC	9.605	4.00343
Minor duplex																							Minor duplex
	1	2	3	4	5	6	7	8	9	10	11	12	13	14	15	16	17	18	19	20
	Inclin	Inclin	Inclin	Inclin	Inclin	Inclin	Inclin	Inclin	Inclin	Inclin	Inclin	Inclin	Inclin	Inclin	Inclin	Inclin	Inclin	Inclin	Inclin	Inclin
Inclin																							Inclination	Average	St Dev
CG	8.1	5.6	3.8	4	9.2	4.6	2.5	11.1	0.5	4.8	8.8	8.8	4.2	2.6	9	-7.2	6	4.4	10.6	7.4			CG	5.44	4.05394
GC	8.5	7.1	7.3	3.2	6.2	4.6	0.4	5.9	4	6.1	8.1	6.4	1.1	5	4.3	-3.7	7.5	3.3	5.5	8.3			GC	4.955	2.95101
TA	8.3	9.9	8	6.4	8.3	7.2	4	6.3	5	9.2	11.8	7.1	2.8	4.9	4.5	-1.1	6.9	0.5	5.7	12			TA	6.385	3.23933
CT	10	10.7	13.2	-0.3	6.6	3.1	1.7	9.3	12.4	11.7	6.7	8.1	0.3	-1.6	4.5	-3.9	11.1	2.6	5.7	13.2			CT	6.255	5.12264
TA	9.6	14.1	15.3	9	9.4	8.5	4.8	6.2	10.4	12.3	13	10	2.5	9.8	8.4	6.5	9.8	5	5.9	13.4			TA	9.195	3.28747
CG	10.2	14.8	18	9.7	10.7	9.7	8.7	10.3	12.9	14.6	15.4	11.2	8.4	8.3	11.3	12.7	10.3	7.8	6.5	14.9			CG	11.32	2.91952
AT	9.6	14.1	17.4	15	13.7	11	10.3	10.5	14.2	15.2	15	12.1	10.6	11.6	14.5	11.9	12.6	7.7	10.1	15.3			AT	12.62	2.40304
TA	9.9	14	17.6	14.8	13.6	10.9	10.5	10.6	14.2	15.1	14.9	12	10.6	11.5	14.4	11.7	12.6	7.7	10.3	15.3			TA	12.61	2.36324
GC	10.2	14.9	18.1	9.6	10.8	9.7	8.7	10.2	12.8	14.5	15.4	11.1	8.5	8.3	11.2	12.8	10.4	8	6.7	15			GC	11.345	2.90714
At	9.8	14.1	15.4	9.2	9.4	8.6	4.9	6.2	10.4	12.2	13	10	2.6	9.7	8.3	6.5	9.8	5	5.9	13.6			At	9.23	3.28909
TC	10.2	10.7	13.3	-0.3	6.7	3.2	1.2	9.3	12.3	11.7	6.9	8	0.2	-1.5	4.6	-3.8	11.2	2.4	5.6	12.6			TC	6.225	5.11154
AT	8.3	9.9	8.1	6.3	8.4	7.2	3.9	6.4	5	8.9	11.7	7	2.8	5	4.5	-1	6.6	0.5	5.7	11.9			AT	6.355	3.20273
CG	8.8	7	7.3	3.1	6.2	4.8	0.3	5.9	4	6.3	7.8	6.3	1	5	4.2	-3.6	7.5	3.4	5.7	7.9			CG	4.945	2.93419
GC	8.2	5.4	3.9	4	9.2	4.5	1.9	11.1	0.5	4.7	8.4	8.6	4.1	2.8	9	-7.2	6	4.4	10.8	7.1			GC	5.37	4.05797
Apo duplex
	1	2	3	4	5	6	8	9	10	11	12	13	14	15	16	17	18	19	20	21			Apo duplex
	Inclin	Inclin	Inclin	Inclin	Inclin	Inclin	Inclin	Inclin	Inclin	Inclin	Inclin	Inclin	Inclin	Inclin	Inclin	Inclin	Inclin	Inclin	Inclin	Inclin
Inclination																							Inclination	Average	St Dev
CG	18.2	25	19.8	24.1	25.2	25.7	22.9	21.2	24.6	24.3	29.1	18.9	18.5	19.6	22.3	24.3	22.6	20.8	24.6	19.5			CG	22.56	2.84665
GC	21.2	25.3	21.3	24.1	24.7	26.3	23.3	23.1	25.1	24.5	27.5	22.1	20.8	23.2	24.8	25.8	24.1	24.1	26.6	22.9			GC	24.04	1.78813
TA	18	21.9	20	21.8	21.1	25.4	22.6	21.7	24.4	21.8	24	21.4	20.4	21.2	21.3	23.8	22.2	20.7	23.9	21.8			TA	21.97	1.66316
CT	12.4	12.2	14.5	12	11.8	15.2	14.9	9.9	12.6	12.2	13.5	14.5	11.4	13.9	11.6	15	14.3	9.6	13.5	13.8			CT	12.94	1.58821
TA	13.2	12	13.7	10.4	10.3	14.3	15.3	11.2	13.2	13.2	10.7	14.2	13.3	14.3	10.5	14.7	15.3	13.6	13.6	11.8			TA	12.94	1.59543
CG	10	6.9	11.2	5.5	4.5	9.3	10.3	4.6	6.9	8.5	5.9	11	8.9	8.8	3.9	7.7	12.8	7	7.4	7.8			CG	7.945	2.34616
AT	5	-0.2	4.3	-0.3	0.2	3.5	5.6	-3	2	1.8	1.1	5.8	4	1.8	-2	2.1	5.9	0.5	-0.2	2.8			AT	2.035	2.51123
TA	5	-0.2	4.3	-0.2	0.3	3.5	5.6	-3	2	1.8	1.1	5.8	4	1.8	-2.1	2	5.9	0.3	-0.2	2.9			TA	2.03	2.51935
GC	10	6.9	11.2	5.4	4.4	9.3	10.3	4.6	6.9	8.4	5.8	11	8.8	8.8	4	7.7	12.8	7.1	7.3	7.9			GC	7.93	2.35098
At	13.2	12	13.8	10.3	10.3	14.2	15.3	11.2	13	13.3	10.8	14.1	13.4	14.4	10.6	14.6	15.2	13.5	13.6	11.8			At	12.93	1.57483
TC	12.4	12	14.6	12	11.6	15.3	14.8	10.1	12.5	12.3	13.3	14.6	11.4	13.9	11.9	14.9	14.4	9.3	13.5	13.6			TC	12.92	1.60518
AT	18	22	20	21.6	21.1	25.3	22.6	21.6	24.4	21.7	24.2	21.4	20.3	21.3	21.2	23.8	22	20.7	23.9	21.7			AT	21.94	1.67344
CG	21.3	25.3	21.4	24.1	24.7	26.2	23.3	23	25	24.6	27.5	22.2	20.8	23.2	24.7	25.6	24.1	24.2	26.6	22.9			CG	24.035	1.75136
GC	18.2	25	19.9	24.2	25.2	25.6	22.9	21.3	24.6	24.4	29.1	19	18.6	19.5	22.5	24	22.6	20.9	24.8	18.7			GC	22.55	2.87602
Supplementary_Figure 21c: Helical rise
Major duplex																							Major duplex
	1	2	3	4	5	6	7	8	9	10	11	12	13	14	15	16	17	18	19	20
	H-Ris	H-Ris	H-Ris	H-Ris	H-Ris	H-Ris	H-Ris	H-Ris	H-Ris	H-Ris	H-Ris	H-Ris	H-Ris	H-Ris	H-Ris	H-Ris	H-Ris	H-Ris	H-Ris	H-Ris
Inter-BP																							Helical rise	Average	St Dev
C 1/G 2	3.42	3.44	3.35	3.36	3.62	3.12	3.52	3.29	3.36	3.44	3.19	3.46	3.25	3.5	3.39	3.28	3.4	3.29	3.32	3.44			C 1/G 2	3.372	0.114394
G 2/T 3	3.21	2.99	2.95	3.13	3.19	3.08	3.25	2.83	2.96	3.32	2.85	3.35	3.14	3.18	3.15	3.08	3.02	3.07	3.14	3.16			G 2/T 3	3.1025	0.135605
T 3/C 4	3.21	2.97	2.82	2.91	3.05	2.97	2.74	3.4	2.68	2.87	3.08	2.83	3	3.3	2.86	2.65	2.56	2.8	3.27	2.92			T 3/C 4	2.9445	0.21846
C 4/T 5	2.58	3.59	2.69	2.98	3.44	3.41	3.61	3.27	3.01	3.49	3.37	3.36	3.46	3.35	2.74	3.75	3.23	3.58	2.93	3.83			C 4/T 5	3.2835	0.344547
T 5/C 6	3.17	3	2.76	3.06	3.3	3.24	3.44	3.2	3.09	3.28	3.28	3.27	3.33	3.14	3.19	3.12	3.07	2.88	2.94	3.15			T 5/C 6	3.1455	0.159702
C 6/A 7	3.25	3.18	3.36	3.37	3.2	3.27	3.17	3.17	3.32	3.27	3.15	3.04	3.44	3.13	3.25	3.09	3.31	2.89	3.13	3.56			C 6/A 7	3.2275	0.144252
A 7/T 8	3.05	2.9	3.29	3.26	3.14	3.24	3.03	3	2.72	3.33	2.77	3.09	3.15	3.51	3.17	3.05	3.17	2.97	2.84	2.55			A 7/T 8	3.0615	0.222132
T 8/G 9	3.25	3.19	3.37	3.37	3.2	3.27	3.17	3.17	3.31	3.26	3.14	3.05	3.44	3.13	3.26	3.09	3.31	2.88	3.14	3.53			T 8/G 9	3.2265	0.141431
G 9/A 10	3.2	3.01	2.76	3.06	3.29	3.24	3.42	3.19	3.1	3.28	3.28	3.29	3.33	3.14	3.18	3.12	3.06	2.91	2.94	3.17			G 9/A 10	3.1485	0.155701
A 10/T 11	2.56	3.59	2.69	2.98	3.46	3.43	3.62	3.27	3	3.5	3.38	3.33	3.46	3.35	2.75	3.76	3.24	3.56	2.93	3.84			A 10/T 11	3.285	0.348332
T 11/A 12	3.23	2.97	2.81	2.9	3.05	2.96	2.74	3.41	2.68	2.87	3.08	2.85	3	3.3	2.87	2.65	2.55	2.8	3.26	2.91			T 11/A 12	2.9445	0.220669
A 12/C 13	3.19	2.98	2.93	3.13	3.19	3.08	3.26	2.83	2.97	3.33	2.86	3.34	3.15	3.18	3.14	3.08	3.03	3.07	3.15	3.18			A 12/C 13	3.1035	0.135951
C 13/G 14	3.42	3.44	3.38	3.36	3.61	3.12	3.51	3.28	3.36	3.44	3.19	3.46	3.25	3.5	3.41	3.29	3.39	3.32	3.32	3.44			C 13/G 14	3.3745	0.111825
Minor duplex																							Minor duplex
	1	2	3	4	5	6	7	8	9	10	11	12	13	14	15	16	17	18	19	20
	H-Ris	H-Ris	H-Ris	H-Ris	H-Ris	H-Ris	H-Ris	H-Ris	H-Ris	H-Ris	H-Ris	H-Ris	H-Ris	H-Ris	H-Ris	H-Ris	H-Ris	H-Ris	H-Ris	H-Ris
Inter-BP																							Helical rise	Average	St Dev
C 1/G 2	3.46	3.41	3.4	3.58	3.15	3.41	3.48	3.45	3.24	3.56	3.44	3.17	3.25	3.36	3.51	3.44	3.46	3.54	3.44	3.36			C 1/G 2	3.4055	0.117664
G 2/T 3	3.21	3.19	3.19	3.03	3.17	3.11	3.31	3.05	3.26	3.12	3.01	3.15	3.25	3.2	3.26	3.18	3.15	3.12	3.21	3.2			G 2/T 3	3.1685	0.0765033
T 3/C 4	2.16	2.19	2.24	3.46	2.24	3.05	3.38	2.79	2.07	1.83	2.87	2.59	3.29	3.42	3.32	2.69	2.78	2.62	3.03	2.41			T 3/C 4	2.7215	0.489278
C 4/T 5	4.08	3.11	2.99	2.45	4.55	2.97	2.96	3.25	4.35	3.93	3.19	3.89	3.16	3.31	3.69	3.31	2.91	4.16	3.69	3			C 4/T 5	3.4475	0.546936
T 5/C 6	3.17	3.16	3.13	3.22	3.2	3.32	3.38	3.31	3.1	3.13	3.16	2.85	3.41	2.85	3.07	3.26	3.21	3.47	3.23	3.16			T 5/C 6	3.1895	0.152659
C 6/A 7	3.25	3.07	3.22	3.44	3.34	3.39	2.99	3.33	3.54	3.24	3.27	3.4	3.18	3.06	3.33	3.25	3.3	3.12	3.5	3.22			C 6/A 7	3.272	0.141195
A 7/T 8	3.04	2.66	2.86	3.17	2.84	2.97	3.34	3.01	2.71	2.62	2.98	3.12	3.26	3.43	2.87	3.07	2.94	3.25	3.04	2.96			A 7/T 8	3.007	0.211402
T 8/G 9	3.26	3.08	3.24	3.42	3.34	3.39	2.99	3.34	3.53	3.23	3.26	3.42	3.19	3.06	3.32	3.25	3.31	3.13	3.51	3.17			T 8/G 9	3.272	0.140734
G 9/A 10	3.17	3.15	3.12	3.23	3.21	3.34	3.4	3.31	3.1	3.12	3.16	2.83	3.41	2.85	3.08	3.27	3.2	3.46	3.24	3.24			G 9/A 10	3.1945	0.157082
A 10/T 11	4.1	3.12	3	2.45	4.54	2.96	2.97	3.25	4.36	3.92	3.18	3.89	3.15	3.32	3.68	3.3	2.91	4.15	3.69	2.91			A 10/T 11	3.4425	0.550453
T 11/A 12	2.16	2.19	2.23	3.45	2.25	3.05	3.35	2.77	2.06	1.83	2.88	2.61	3.29	3.42	3.32	2.71	2.75	2.62	3.01	2.38			T 11/A 12	2.7165	0.487209
A 12/C 13	3.14	3.19	3.2	3.04	3.17	3.11	3.32	3.07	3.26	3.11	3.03	3.13	3.25	3.2	3.26	3.17	3.17	3.12	3.21	3.26			A 12/C 13	3.1705	0.0760575
C 13/G 14	3.51	3.4	3.39	3.57	3.16	3.41	3.47	3.45	3.24	3.57	3.41	3.18	3.24	3.36	3.51	3.44	3.46	3.53	3.46	3.33			C 13/G 14	3.4045	0.118046
Apo duplex																							Apo duplex
	1	2	3	4	5	6	8	9	10	11	12	13	14	15	16	17	18	19	20	21
	H-Ris	H-Ris	H-Ris	H-Ris	H-Ris	H-Ris	H-Ris	H-Ris	H-Ris	H-Ris	H-Ris	H-Ris	H-Ris	H-Ris	H-Ris	H-Ris	H-Ris	H-Ris	H-Ris	H-Ris
Helical rise																							Helical rise	Average	St Dev
C 1/G 2	3.19	3.23	3.24	3.15	3.26	3.12	3.28	3.29	3.2	3.24	3.12	3.3	3.52	3.01	3.12	3.33	3.4	3.41	3.31	3.33			C 1/G 2	3.2525	0.115623
G 2/T 3	2.92	2.67	2.81	2.65	2.75	2.55	2.89	2.76	2.74	2.76	2.96	2.79	2.81	2.58	2.73	2.45	2.67	2.72	2.62	2.82			G 2/T 3	2.7325	0.122551
T 3/C 4	2.98	3	2.97	2.89	2.97	3	2.93	2.81	2.68	3.02	2.99	2.89	2.8	2.94	2.92	2.77	2.93	2.91	2.82	2.8			T 3/C 4	2.901	0.090161
C 4/T 5	3.07	2.99	2.94	2.88	3.06	2.78	2.79	2.83	2.97	2.99	3.18	2.9	3.03	2.71	3	2.92	2.89	2.96	2.91	2.97			C 4/T 5	2.9385	0.107204
T 5/C 6	2.99	2.96	3.04	3	3.09	2.89	2.91	2.9	3.03	3.14	2.87	2.95	2.92	2.98	2.95	2.93	2.8	2.94	2.79	2.91			T 5/C 6	2.9495	0.0838138
C 6/A 7	3.26	3.35	3.46	3.39	3.48	3.26	3.38	3.36	3.49	3.36	3.42	3.34	3.44	3.61	3.33	3.29	3.36	3.45	3.43	3.34			C 6/A 7	3.39	0.0827043
A 7/T 8	3.5	3.34	3.32	3.49	3.01	3.05	3.26	3.21	3.18	3.27	3.3	3.16	3.27	3.21	3.69	3.3	3.11	3	3.43	3.44			A 7/T 8	3.277	0.170649
T 8/G 9	3.26	3.33	3.46	3.39	3.47	3.26	3.39	3.35	3.49	3.38	3.4	3.33	3.46	3.62	3.33	3.26	3.38	3.45	3.45	3.36			T 8/G 9	3.391	0.0867698
G 9/A 10	2.98	2.97	3.05	2.99	3.09	2.88	2.91	2.92	3.03	3.13	2.9	2.95	2.91	2.98	2.95	2.91	2.8	2.94	2.79	2.94			G 9/A 10	2.951	0.0817251
A 10/T 11	3.08	2.99	2.95	2.89	3.06	2.78	2.79	2.83	2.97	2.98	3.18	2.92	3.03	2.71	3.01	2.94	2.89	2.92	2.9	2.99			A 10/T 11	2.9405	0.107864
T 11/A 12	2.98	3	2.95	2.88	2.99	3	2.93	2.81	2.7	3.03	2.98	2.87	2.81	2.92	2.91	2.78	2.93	2.94	2.82	2.76			T 11/A 12	2.8995	0.0900264
A 12/C 13	2.92	2.68	2.81	2.65	2.73	2.55	2.89	2.76	2.74	2.76	2.97	2.78	2.82	2.59	2.73	2.44	2.67	2.72	2.63	2.83			A 12/C 13	2.7335	0.123825
C 13/G 14	3.19	3.23	3.25	3.16	3.27	3.12	3.28	3.29	3.21	3.24	3.11	3.3	3.5	3.03	3.14	3.31	3.41	3.39	3.31	3.28			C 13/G 14	3.251	0.107699
Supplementary_Figure21d: Helical twist
Major duplex																							Major duplex
	1	2	3	4	5	6	7	8	9	10	11	12	13	14	15	16	17	18	19	20
	H-Twi	H-Twi	H-Twi	H-Twi	H-Twi	H-Twi	H-Twi	H-Twi	H-Twi	H-Twi	H-Twi	H-Twi	H-Twi	H-Twi	H-Twi	H-Twi	H-Twi	H-Twi	H-Twi	H-Twi
Inter-BP																							Helical twist	Average	St Dev
C 1/G 2	38.2	36.6	38.3	36.7	36.9	31.1	36.8	34.7	36.9	39.4	32.6	33.5	35.7	34.2	34.6	37.2	39.3	35.5	37.3	35.7			C 1/G 2	36.06	2.09628
G 2/T 3	31.5	32.8	32.4	34.6	34.8	32.9	32.7	34.2	32.1	30.4	33	33.3	34.7	33.7	33	33.1	32.2	33.6	32.7	30			G 2/T 3	32.885	1.24229
T 3/C 4	37.2	40.2	38.1	38.6	39.8	40.2	38.4	41.1	41.7	41.5	35.5	38.8	41.6	37.1	37.1	39.7	39	35.7	39.6	41.4			T 3/C 4	39.115	1.86475
C 4/T 5	34.8	34.6	34.6	29.6	34.9	32.5	34.1	34.5	32.8	34.1	34.9	32.7	34.3	31.8	34.6	32.9	32.4	35.5	36.5	32.7			C 4/T 5	33.74	1.51473
T 5/C 6	36	36.2	34.5	36.7	38.6	32.6	34	33.8	36.5	32.2	33.7	36.2	35.6	37	33.7	38	34.6	35.6	33.6	34.8			T 5/C 6	35.195	1.68478
C 6/A 7	38.3	36.7	39.1	38.8	36.7	41	36.3	35.5	39.6	35.6	39.5	37.2	35.3	36.5	37.8	36.4	40.3	38.7	40.7	34.5			C 6/A 7	37.725	1.87906
A 7/T 8	31.4	32.2	33.5	29.3	31.7	25.1	32.7	35.3	31.3	29.8	29.5	29.4	33.3	30.1	33.1	32.4	32.4	30.6	31.1	32.1			A 7/T 8	31.315	2.09267
T 8/G 9	38.3	36.8	39	38.8	36.7	41	36.2	35.6	40	35.6	39.5	37.2	35.2	36.6	38	36.5	40.5	38.4	40.8	34.5			T 8/G 9	37.76	1.90929
G 9/A 10	36	36.2	34.6	36.6	38.5	32.6	34	33.8	36.2	32.2	33.7	35.8	35.6	36.9	33.3	37.9	34.6	35.6	33.5	34.8			G 9/A 10	35.12	1.65849
A 10/T 11	34.9	34.5	34.6	29.7	35	32.4	34	34.6	32.8	34.2	34.8	33	34.4	31.8	35.2	33	32.3	35.5	36.6	32.7			A 10/T 11	33.8	1.5359
T 11/A 12	37.2	40.2	38.1	38.6	39.7	40.2	38.5	41.1	41.8	41.3	35.6	38.7	41.6	37.1	36.7	39.7	39.1	35.7	39.7	41.5			T 11/A 12	39.105	1.87869
A 12/C 13	31.7	32.9	32.5	34.7	34.8	32.9	32.7	34.2	32.1	30.3	33	33.3	34.6	33.7	33.2	33.1	32.2	33.6	32.6	29.9			A 12/C 13	32.9	1.25459
C 13/G 14	37.9	36.5	38.3	36.7	37	31.1	36.8	34.8	37	39.4	32.6	33.5	35.7	34.2	34.5	37.2	39.4	35.4	37.3	35.8			C 13/G 14	36.055	2.09415
Minor duplex
																							Minor duplex
	1	2	3	4	5	6	7	8	9	10	11	12	13	14	15	16	17	18	19	20
	H-Twi	H-Twi	H-Twi	H-Twi	H-Twi	H-Twi	H-Twi	H-Twi	H-Twi	H-Twi	H-Twi	H-Twi	H-Twi	H-Twi	H-Twi	H-Twi	H-Twi	H-Twi	H-Twi	H-Twi
Inter-BP																							Helical twist	Average	St Dev
C 1/G 2	35	37.1	40.4	34.3	30.7	37	36	33.8	34.7	36.9	34.8	37.7	31.4	35.1	33.7	37.7	33.2	35.1	34.2	35.1			C 1/G 2	35.195	2.18071
G 2/T 3	32.3	34.2	33.1	32.7	34.1	30.9	31.9	33.4	32.8	34.1	32	29.4	31.5	35.4	32.3	34.6	35	32.4	31.5	32.4			G 2/T 3	32.8	1.43979
T 3/C 4	27.2	25.2	25.2	28.1	28.2	29.7	28.9	26.5	25.3	26.4	28.5	28.5	27.8	26.6	27.2	26.9	29.1	29.3	30	28.3			T 3/C 4	27.645	1.4316
C 4/T 5	41.8	44.6	43.7	41.2	40.2	41.5	42.4	42.5	41.8	43	39.6	39.7	42.8	41.8	42.1	41.8	44.2	40.5	38.7	45.4			C 4/T 5	41.965	1.68175
T 5/C 6	35.9	34.6	35.8	36.5	34.9	36.2	32.5	37.1	38.6	34.6	36.5	33.5	36.9	35.1	35	35.3	35.8	37.8	37.9	35.2			T 5/C 6	35.785	1.44751
C 6/A 7	35.4	39.1	40.3	40.7	39.8	40	40.1	39.5	36.6	40.5	37.9	40.8	37.9	39.4	40	41	37.4	37.8	36	39			C 6/A 7	38.96	1.61938
A 7/T 8	34.4	31.4	31.3	29.6	29.4	32.1	31.7	28.8	31.2	30.3	29.6	29.4	30.6	33.5	31.3	30.3	35.2	29	33.3	31.5			A 7/T 8	31.195	1.75114
T 8/G 9	35.1	39.2	40.3	40.7	39.9	40.1	39.9	39.5	36.5	40.4	38	40.7	37.9	39.4	40.1	40.8	37.4	38.1	36	38.9			T 8/G 9	38.945	1.63018
G 9/A 10	36	34.7	35.8	36.5	34.8	36.2	32.6	37	38.6	34.7	36.5	33.4	36.9	35.1	35.1	35.3	35.7	37.7	38	35.2			G 9/A 10	35.79	1.43419
A 10/T 11	41.9	44.5	43.7	41.3	40.1	41.4	42.4	42.6	41.8	43	39.5	39.7	42.8	41.8	42.1	41.8	44.2	40.3	38.7	45.4			A 10/T 11	41.95	1.69661
T 11/A 12	27	25.1	25.2	28	28.2	29.7	28.7	26.5	25.4	26.6	28.4	28.5	27.7	26.5	27.2	26.9	29.2	29.5	29.8	28.4			T 11/A 12	27.625	1.42333
A 12/C 13	32.3	34.4	33.2	32.6	34.1	31	32.2	33.5	32.8	33.8	32.1	29.2	31.5	35.4	32.2	34.6	34.9	32.2	31.5	32.5			A 12/C 13	32.8	1.44637
C 13/G 14	35.1	37.1	40.4	34.3	30.6	37	35.8	33.8	34.6	37	34.6	37.7	31.4	35.1	33.7	37.8	33.3	35.3	34.4	35.3			C 13/G 14	35.215	2.19232
Apo duplex																							Apo duplex
	1	2	3	4	5	6	8	9	10	11	12	13	14	15	16	17	18	19	20	21
	H-Twi	H-Twi	H-Twi	H-Twi	H-Twi	H-Twi	H-Twi	H-Twi	H-Twi	H-Twi	H-Twi	H-Twi	H-Twi	H-Twi	H-Twi	H-Twi	H-Twi	H-Twi	H-Twi	H-Twi
Helical twist																							Helical twist	Average	St Dev
C 1/G 2	37.2	36.9	39	37.2	38.1	37.4	38.6	37.8	37.6	37.4	37.5	37.1	37.5	38.1	37.6	41.2	39.7	39	40	40.6			C 1/G 2	38.275	1.21732
G 2/T 3	35.7	35.7	35.4	37	37.4	37.1	34.5	34.7	35.2	35.8	35.1	34.7	35.8	34.4	35.2	33.6	36.7	36	35.9	34.9			G 2/T 3	35.54	0.956765
T 3/C 4	40.9	42.5	40.2	39.7	40.5	42.2	43	42.7	44.6	41.5	43.5	40.8	41.5	42.4	42.2	42.7	39.9	43.3	41.5	40.9			T 3/C 4	41.825	1.27196
C 4/T 5	29	27.6	29.4	29.4	27.8	29.7	27.7	27.2	28.2	28.9	28	28.5	28.8	30.2	27.4	29	29.8	25.4	28.5	28.6			C 4/T 5	28.455	1.07586
T 5/C 6	27.2	30.5	27.3	29.1	30	29.7	27.9	30.4	28.8	28.7	28.2	29.8	30.1	27.3	29	29.9	28.6	29.3	28.8	29.6			T 5/C 6	29.01	1.00045
C 6/A 7	40.3	42.8	41.7	42.9	42	41.8	42.8	42.3	42.3	42.3	42.2	41.6	42	42.2	41.2	41.6	42.8	43.9	43.1	41.4			C 6/A 7	42.16	0.765768
A 7/T 8	32.5	31.5	31.7	30.6	31.8	32.6	30.9	34	32.4	29.3	32.9	31.6	31.1	31.3	34.7	32.9	32.2	31.5	33.7	33			A 7/T 8	32.11	1.22307
T 8/G 9	40.3	42.8	41.8	42.8	42	41.8	42.7	42.4	42.3	42.4	42.2	41.6	42	42.3	41.1	41.8	42.8	44	43.2	41.7			T 8/G 9	42.2	0.763544
G 9/A 10	27.1	30.6	27.2	29.3	30.1	29.6	27.8	30.3	29	28.7	28.2	29.8	30.1	27.2	29	30.2	28.7	29.3	28.8	29.4			G 9/A 10	29.02	1.0448
A 10/T 11	29	27.5	29.5	29.3	27.8	29.9	27.7	27.2	28.2	28.9	28	28.4	28.8	30.1	27.2	28.6	29.8	25.3	28.4	28.3			A 10/T 11	28.395	1.10203
T 11/A 12	40.9	42.5	40.2	39.9	40.4	42.2	43	42.8	44.6	41.6	43.3	40.7	41.5	42.5	42.3	42.6	39.9	43.5	41.6	41.1			T 11/A 12	41.855	1.26114
A 12/C 13	35.8	35.7	35.3	36.9	37.4	37	34.6	34.5	35.1	35.7	35.1	34.8	35.7	34.5	35.1	33.6	36.6	35.7	35.9	34.7			A 12/C 13	35.485	0.935561
C 13/G 14	37.2	36.9	39.1	37.3	38	37.4	38.6	37.9	37.6	37.5	37.6	37.1	37.6	38	37.7	41.3	39.8	38.9	40	40.8			C 13/G 14	38.315	1.23906
