# Supplementary material for: Concerted dynamics of metallo-base pairs in an A/B-form helical transition
Source: Nat Commun. 2019 Oct 23;10:4818. doi: 10.1038/s41467-019-12440-x (PMC6811676; doi:10.1038/s41467-019-12440-x)
Supplement: Supplementary file 3 — Source Data [file 41467_2019_12440_MOESM3_ESM.zip › New_Sourcedata/Supplementary_Figure20.xlsx]

## Sheet: Tabelle1
Supplementary Figure20
Figure20a C1'-C1'
Major duplex																						Major duplex
	1	2	3	4	5	6	7	8	9	10	11	12	13	14	15	16	17	18	19	20
bp	C1'-C1'	C1'-C1'	C1'-C1'	C1'-C1'	C1'-C1'	C1'-C1'	C1'-C1'	C1'-C1'	C1'-C1'	C1'-C1'	C1'-C1'	C1'-C1'	C1'-C1'	C1'-C1'	C1'-C1'	C1'-C1'	C1'-C1'	C1'-C1'	C1'-C1'	C1'-C1'		bp	Average	St Dev
1 C-G	10.4	10.9	10.8	10.7	10.6	10.6	10.6	10.7	10.7	10.7	10.6	10.6	10.5	10.4	10.3	10.6	10.6	10.8	10.7	10.3		1 C-G	10.605	0.156445
2 G-C	10.6	10.6	10.7	10.8	10.6	10.9	10.5	10.7	10.7	10.7	10.5	10.8	10.7	10.6	10.6	10.7	10.7	10.7	10.5	10.8		2 G-C	10.67	0.105357
3 T-A	10.5	10.7	10.5	10.7	10.5	10.6	10.6	10.6	10.5	10.6	10.5	10.6	10.5	10.6	10.2	10.7	10.6	10.4	10.4	10.5		3 T-A	10.54	0.115758
4 C-T	9.6	9.7	9.6	9.8	9.6	9.7	9.6	9.5	9.7	9.3	9.6	9.7	9.6	9.6	9.5	9.8	9.6	9.7	9.4	9.6		4 C-T	9.61	0.117898
5 T-A	10.5	10.4	10.3	10.5	10.5	10.6	10.4	10.4	10.4	10.4	10.3	10.5	10.7	10.6	10.4	10.4	10.3	10.5	10.6	10.3		5 T-A	10.45	0.111803
6 C-G	10.6	10.6	10.6	10.7	10.5	10.7	10.7	10.5	10.6	10.6	10.5	10.6	10.6	10.5	10.5	10.7	10.8	10.6	10.7	10.4		6 C-G	10.6	0.0948683
7 A-T	10.7	10.8	10.7	10.8	10.7	10.9	10.7	10.9	10.9	10.5	10.4	10.8	10.7	10.4	10.7	10.5	10.8	10.7	10.7	10.6		7 A-T	10.695	0.146544
8 T-A	10.7	10.8	10.7	10.8	10.7	10.9	10.7	10.9	10.9	10.5	10.4	10.8	10.7	10.4	10.7	10.5	10.8	10.7	10.7	10.7		8 T-A	10.7	0.144914
9 G-C	10.6	10.6	10.6	10.6	10.5	10.7	10.7	10.5	10.6	10.5	10.5	10.6	10.7	10.5	10.5	10.7	10.8	10.6	10.7	10.4		9 G-C	10.595	0.0973396
10 A-T	10.5	10.4	10.3	10.4	10.5	10.6	10.4	10.5	10.4	10.4	10.3	10.5	10.7	10.6	10.4	10.4	10.3	10.5	10.5	10.3		10 A-T	10.445	0.107121
11 T-C	9.6	9.7	9.6	9.7	9.6	9.7	9.6	9.5	9.7	9.3	9.5	9.7	9.6	9.6	9.5	9.8	9.6	9.7	9.4	9.6		11 T-C	9.6	0.114018
12 A-T	10.5	10.7	10.6	10.6	10.5	10.6	10.6	10.6	10.5	10.6	10.5	10.6	10.6	10.7	10.2	10.7	10.6	10.4	10.4	10.5		12 A-T	10.55	0.11619
13 C-G	10.6	10.6	10.7	10.8	10.6	10.8	10.5	10.8	10.7	10.8	10.4	10.9	10.7	10.6	10.6	10.7	10.7	10.7	10.5	10.8		13 C-G	10.675	0.121963
14 G-C	10.4	10.8	10.8	10.7	10.6	10.6	10.6	10.7	10.7	10.7	10.6	10.6	10.5	10.5	10.3	10.6	10.6	10.8	10.7	10.3		14 G-C	10.605	0.143091
Minor duplex																						Minor duplex
	1	2	3	4	5	6	7	8	9	10	11	12	13	14	15	16	17	18	19	20
bp	C1'-C1'	C1'-C1'	C1'-C1'	C1'-C1'	C1'-C1'	C1'-C1'	C1'-C1'	C1'-C1'	C1'-C1'	C1'-C1'	C1'-C1'	C1'-C1'	C1'-C1'	C1'-C1'	C1'-C1'	C1'-C1'	C1'-C1'	C1'-C1'	C1'-C1'	C1'-C1'		bp	Average	St Dev
1 C-G	10.6	10.2	10.8	10.5	10.5	10.4	10.5	10.3	10.5	10.5	10.4	10.6	10.4	10.7	10.3	10.5	10.6	10.8	10.6	10.4		1 C-G	10.505	0.153216
2 G-C	10.7	10.6	10.6	10.7	10.6	10.6	10.9	10.8	10.7	10.7	10.7	10.8	10.6	10.7	10.6	10.7	10.8	10.7	10.8	10.8		2 G-C	10.705	0.0864581
3 T-A	10.4	10.6	10.7	10.8	10.7	10.5	10.5	10.7	10.8	11	10.5	10.6	10.6	10.5	10.4	10.7	10.4	10.6	10.3	11		3 T-A	10.615	0.185135
4 C-T	9.9	10.2	10.2	10	9.9	10.1	9.8	10.3	9.8	10.3	10	9.9	10.2	10	10	10.2	9.6	10	10	9.9		4 C-T	10.015	0.176847
5 T-A	10.7	10.5	10.6	10.8	10.4	10.7	10.5	10.8	10.4	10.6	10.8	10.6	10.6	10.6	10.5	10.7	10.5	10.6	10.8	10.6		5 T-A	10.615	0.123592
6 C-G	10.5	10.6	10.6	10.6	10.5	10.5	10.6	10.4	10.5	10.5	10.5	10.6	10.4	10.4	10.5	10.4	10.5	10.6	10.5	10.4		6 C-G	10.505	0.0739932
7 A-T	10.7	10.8	10.5	10.5	10.5	10.7	10.6	10.6	10.5	10.5	10.6	10.8	10.6	10.6	10.8	10.5	10.7	10.7	10.9	10.6		7 A-T	10.635	0.119478
8 T-A	10.7	10.8	10.6	10.5	10.5	10.7	10.6	10.6	10.5	10.5	10.6	10.8	10.6	10.6	10.8	10.5	10.7	10.7	10.8	10.6		8 T-A	10.635	0.106184
9 G-C	10.5	10.6	10.6	10.6	10.5	10.5	10.6	10.4	10.5	10.5	10.5	10.7	10.4	10.5	10.5	10.4	10.5	10.6	10.5	10.4		9 G-C	10.515	0.0792149
10 A-T	10.7	10.5	10.5	10.8	10.4	10.7	10.6	10.8	10.4	10.7	10.8	10.6	10.6	10.6	10.5	10.7	10.6	10.6	10.8	10.6		10 A-T	10.625	0.121963
11 T-C	9.9	10.2	10.2	10	10	10.1	9.8	10.2	9.8	10.3	10	9.9	10.2	10	10	10.2	9.7	10	10	10		11 T-C	10.025	0.154515
12 A-T	10.4	10.6	10.6	10.8	10.7	10.5	10.5	10.7	10.8	10.9	10.4	10.6	10.7	10.5	10.4	10.7	10.4	10.6	10.2	11		12 A-T	10.6	0.189737
13 C-G	10.7	10.6	10.5	10.7	10.7	10.5	10.9	10.8	10.7	10.6	10.7	10.8	10.6	10.8	10.5	10.7	10.8	10.6	10.8	10.8		13 C-G	10.69	0.113578
14 G-C	10.6	10.2	10.8	10.6	10.5	10.3	10.4	10.3	10.4	10.5	10.4	10.5	10.4	10.7	10.3	10.5	10.5	10.8	10.6	10.4		14 G-C	10.485	0.158981
Apo duplex																						Apo duplex
	1	2	3	4	5	6	8	9	10	11	12	13	14	15	16	17	18	19	20	21
	C1'-C1'	C1'-C1'	C1'-C1'	C1'-C1'	C1'-C1'	C1'-C1'	C1'-C1'	C1'-C1'	C1'-C1'	C1'-C1'	C1'-C1'	C1'-C1'	C1'-C1'	C1'-C1'	C1'-C1'	C1'-C1'	C1'-C1'	C1'-C1'	C1'-C1'	C1'-C1'			Average	St Dev
1 C-G	10.6	10.4	10.6	10.4	10.5	10.3	10.3	10.4	10.5	10.7	10.7	10.3	10.3	10.3	10.7	10.6	10.6	10.6	10.3	10.6		1 C-G	10.485	0.149248
2 G-C	10.7	10.8	10.6	10.6	10.7	10.7	10.7	10.7	10.8	10.7	10.8	10.7	10.7	10.7	10.6	10.6	10.5	10.7	10.7	10.7		2 G-C	10.685	0.0726292
3 T-A	10.3	10.4	10.3	10.2	10.3	10.3	10.3	10.3	10.3	10.4	10.3	10.4	10.5	10.2	10.4	10.4	10.3	10.4	10.3	10.3		3 T-A	10.33	0.0714143
4 C-T	9.8	9.6	9.8	9.7	9.7	9.7	10	9.8	9.7	9.8	9.4	9.8	9.9	9.6	9.5	9.8	9.6	9.8	9.3	9.9		4 C-T	9.71	0.167033
5 T-A	10.5	10.6	10.6	10.5	10.5	10.5	10.7	10.6	10.5	10.6	10.4	10.5	10.6	10.5	10.6	10.5	10.5	10.5	10.5	10.7		5 T-A	10.545	0.0739932
6 C-G	10.7	10.4	10.6	10.5	10.6	10.6	10.6	10.7	10.8	10.4	10.6	10.6	10.6	10.7	10.7	10.7	10.6	10.6	10.6	10.6		6 C-G	10.61	0.0943398
7 A-T	10.6	10.5	10.6	11	10.7	10.6	10.7	10.7	10.8	10.6	10.6	10.5	10.7	10.8	10.8	10.7	10.5	10.7	10.8	10.8		7 A-T	10.685	0.123592
8 T-A	10.6	10.5	10.6	11	10.7	10.6	10.7	10.7	10.8	10.6	10.6	10.5	10.7	10.8	10.8	10.7	10.5	10.7	10.8	10.8		8 T-A	10.685	0.123592
9 G-C	10.7	10.4	10.6	10.5	10.6	10.6	10.6	10.7	10.7	10.4	10.7	10.6	10.6	10.7	10.7	10.7	10.5	10.5	10.6	10.6		9 G-C	10.6	0.0948683
10 A-T	10.6	10.6	10.5	10.4	10.5	10.5	10.7	10.6	10.5	10.5	10.4	10.6	10.7	10.6	10.6	10.6	10.5	10.5	10.6	10.7		10 A-T	10.56	0.0860233
11 T-C	9.9	9.7	9.7	9.7	9.7	9.7	10	9.9	9.7	9.7	9.4	9.8	9.9	9.6	9.5	9.8	9.6	9.8	9.3	9.9		11 T-C	9.715	0.171099
12 A-T	10.3	10.5	10.3	10.2	10.3	10.3	10.3	10.4	10.3	10.4	10.3	10.4	10.5	10.3	10.4	10.5	10.3	10.5	10.3	10.3		12 A-T	10.355	0.0864581
13 C-G	10.6	10.8	10.6	10.6	10.7	10.7	10.7	10.7	10.8	10.7	10.8	10.6	10.7	10.7	10.6	10.6	10.6	10.7	10.6	10.7		13 C-G	10.675	0.0698212
14 G-C	10.6	10.5	10.6	10.4	10.5	10.4	10.3	10.5	10.6	10.7	10.7	10.3	10.3	10.3	10.7	10.7	10.6	10.7	10.3	10.6		14 G-C	10.515	0.152561
Supplementary Figure20b_Zp
Major duplex																							Major duplex
	1	2	3	4	5	6	7	8	9	10	11	12	13	14	15	16	17	18	19	20
Zp
step	Zp	Zp	Zp	Zp	Zp	Zp	Zp	Zp	Zp	Zp	Zp	Zp	Zp	Zp	Zp	Zp	Zp	Zp	Zp	Zp			step	Average	St Dev
1 CG/CG	-0.01	0.14	0.15	-0.24	-0.23	-0.11	0.21	-0.06	0.15	0.08	-0.53	0.01	0.1	-0.29	-0.17	-0.26	-0.08	0.04	0.08	-0.2			1 CG/CG	-0.061	0.186142
2 GT/AC	0.15	-0.12	-0.04	-0.13	-0.21	0.21	0	-0.14	0.06	-0.11	0.07	0.18	0.08	0.1	0.27	-0.3	0.02	-0.07	0.18	0.25			2 GT/AC	0.0225	0.155816
3 TC/TA	-0.25	-0.12	-0.05	0.16	-0.08	0.57	0.28	0.19	0.08	0.34	0.18	0.08	0.37	0.27	0.09	0.19	0.33	0.26	-0.41	0.46			3 TC/TA	0.147	0.233412
4 CT/AT	-0.49	-0.17	-0.34	0.11	-0.19	0.19	0.01	0.13	0	0.1	-0.14	-0.14	0.42	-0.1	-0.45	0.08	0	0.12	-0.69	0.1			4 CT/AT	-0.0725	0.257466
5 TC/GA	-0.22	-0.17	0.04	-0.13	-0.21	0.06	0.1	-0.1	-0.18	0.1	-0.15	0.11	-0.02	0.17	-0.09	-0.13	0.02	-0.35	-0.37	-0.11			5 TC/GA	-0.0815	0.147285
6 CA/TG	0.2	0.28	0.15	-0.35	0.27	-0.06	0.08	0.03	0.19	-0.1	0.05	-0.05	0.12	0.3	0.15	0.29	0.17	-0.24	0.34	0.17			6 CA/TG	0.0995	0.179206
7 AT/AT	0.14	-0.2	0.21	-0.73	0.03	-0.15	-0.07	-0.11	-0.11	-0.35	-0.39	-0.55	0.07	-0.48	-0.14	-0.08	-0.3	-0.08	0.04	-0.23			7 AT/AT	-0.174	0.231612
8 TG/CA	0.21	0.29	0.14	-0.35	0.26	-0.06	0.1	0.02	0.2	-0.11	0.07	-0.07	0.12	0.3	0.14	0.28	0.17	-0.26	0.35	0.19			8 TG/CA	0.0995	0.18348
9 GA/TC	-0.21	-0.19	0.03	-0.11	-0.23	0.04	0.11	-0.11	-0.18	0.11	-0.14	0.08	-0.02	0.17	-0.11	-0.14	0.03	-0.33	-0.35	-0.09			9 GA/TC	-0.082	0.143059
10 AT/CT	-0.5	-0.18	-0.34	0.14	-0.18	0.19	0.07	0.13	0	0.13	-0.14	-0.16	0.41	-0.12	-0.46	0.06	0	0.13	-0.7	0.1			10 AT/CT	-0.071	0.263038
11 TA/TC	-0.26	-0.13	-0.04	0.19	-0.06	0.58	0.32	0.18	0.06	0.34	0.17	0.05	0.37	0.26	0.08	0.18	0.32	0.27	-0.39	0.46			11 TA/TC	0.1475	0.233963
12 AC/GT	0.13	-0.13	-0.05	-0.12	-0.21	0.2	-0.01	-0.14	0.1	-0.11	0.07	0.18	0.07	0.09	0.27	-0.3	0.02	-0.05	0.18	0.24			12 AC/GT	0.0215	0.15386
13 CG/CG	-0.01	0.14	0.1	-0.25	-0.22	-0.11	0.2	-0.05	0.19	0.08	-0.53	0.03	0.1	-0.29	-0.15	-0.26	-0.09	0.03	0.08	-0.2			13 CG/CG	-0.0605	0.185188
Minor duplex																							Minor duplex
	1	2	3	4	5	6	7	8	9	10	11	12	13	14	15	16	17	18	19	20
Zp
step	Zp	Zp	Zp	Zp	Zp	Zp	Zp	Zp	Zp	Zp	Zp	Zp	Zp	Zp	Zp	Zp	Zp	Zp	Zp	Zp			step	Average	St Dev
1 CG/CG	0.25	-0.09	-0.03	-0.12	-0.22	-0.07	-0.31	-0.5	-0.09	-0.15	-0.53	-0.23	-0.19	0.03	-0.2	0.36	-0.03	-0.01	0.19	-0.24			1 CG/CG	-0.109	0.213703
2 GT/AC	0.2	0.12	-0.04	-0.21	0.18	0.16	0.36	-0.06	0.07	-0.27	-0.03	0.08	0.31	-0.05	0.35	0.42	0.17	-0.28	-0.11	0.09			2 GT/AC	0.073	0.199351
3 TC/TA	0.18	-0.01	-0.06	0.69	0.37	0.48	0.4	0.11	-0.44	0.05	0.44	0.4	0.36	0.42	-0.03	0.59	-0.16	0.22	-0.08	0.03			3 TC/TA	0.198	0.278704
4 CT/AT	-0.24	-0.28	-0.5	0.33	0.11	0.23	0.25	-0.32	-0.91	-0.2	0.27	-0.01	0.05	0.13	-0.13	0.23	-0.54	-0.39	-0.03	-0.33			4 CT/AT	-0.114	0.320053
5 TC/GA	-0.18	-0.47	-0.33	-0.23	-0.05	-0.17	-0.12	0.03	-0.06	-0.2	-0.1	-0.05	-0.16	-0.34	-0.43	-0.07	-0.16	-0.02	0.15	-0.02			5 TC/GA	-0.149	0.150629
6 CA/TG	-0.09	-0.04	0.12	0.11	0.21	-0.19	0	0.05	0.03	0.04	0.25	0.16	0.15	-0.11	0.03	0.19	0.03	0.09	0.06	0.19			6 CA/TG	0.064	0.111328
7 AT/AT	-0.21	-0.19	0.05	-0.32	-0.11	-0.09	0.11	-0.09	-0.37	-0.1	0.12	0.02	0.05	-0.27	-0.15	-0.01	0.12	-0.31	-0.15	0.06			7 AT/AT	-0.092	0.150419
8 TG/CA	-0.09	-0.03	0.12	0.13	0.21	-0.18	-0.03	0.05	0.04	0.04	0.25	0.18	0.13	-0.11	0.04	0.2	0.01	0.1	0.06	0.17			8 TG/CA	0.0645	0.111421
9 GA/TC	-0.17	-0.47	-0.34	-0.25	-0.05	-0.18	-0.13	0.04	-0.04	-0.21	-0.11	-0.02	-0.17	-0.36	-0.42	-0.08	-0.17	-0.01	0.14	-0.02			9 GA/TC	-0.151	0.153912
10 AT/CT	-0.24	-0.29	-0.5	0.31	0.09	0.21	0.28	-0.32	-0.9	-0.23	0.23	0.02	0.05	0.12	-0.14	0.21	-0.57	-0.37	-0.01	-0.3			10 AT/CT	-0.1175	0.315704
11 TA/TC	0.14	-0.03	-0.07	0.68	0.35	0.47	0.46	0.13	-0.44	0.06	0.41	0.43	0.36	0.41	-0.04	0.57	-0.15	0.26	-0.04	0.1			11 TA/TC	0.203	0.27492
12 AC/GT	0.17	0.12	-0.04	-0.2	0.15	0.14	0.38	-0.05	0.07	-0.26	-0.03	0.07	0.3	-0.05	0.35	0.4	0.2	-0.28	-0.14	0.14			12 AC/GT	0.072	0.197626
13 CG/CG	0.19	-0.08	-0.04	-0.12	-0.24	-0.08	-0.32	-0.49	-0.09	-0.15	-0.52	-0.24	-0.2	0.02	-0.2	0.35	-0.05	-0.03	0.15	-0.27			13 CG/CG	-0.1205	0.204315
Apo duplex																							Apo duplex
Zp	1	2	3	4	5	6	8	9	10	11	12	13	14	15	16	17	18	19	20	21
	Zp	Zp	Zp	Zp	Zp	Zp	Zp	Zp	Zp	Zp	Zp	Zp	Zp	Zp	Zp	Zp	Zp	Zp	Zp	Zp			step	Average	St Dev
1 CG/CG	0.01	-0.41	-0.18	-0.25	-0.45	-0.47	-0.4	-0.4	-0.12	-0.37	-0.15	-0.2	-0.23	-0.36	0.12	-0.29	-0.25	-0.04	-0.47	0.11			1 CG/CG	-0.24	0.179778
2 GT/AC	0.14	0.13	-0.06	0.16	0.02	0.12	0.19	0.09	0.15	0.16	0.27	0.13	0.22	0.13	0.05	0.16	0.16	0.13	0.09	0.11			2 GT/AC	0.1275	0.0684014
3 TC/TA	0.16	0.32	-0.32	0	0.05	0.17	0.26	0.43	0.29	0.18	0.25	0.09	0.05	0.31	0.19	0.2	0.04	0.38	0.16	0			3 TC/TA	0.1605	0.163171
4 CT/AT	0.66	0.71	0.4	0.58	0.6	0.63	0.56	0.77	0.64	0.5	0.5	0.62	0.63	0.71	0.6	0.44	0.48	0.74	0.66	0.62			4 CT/AT	0.6025	0.09643
5 TC/GA	0.4	0.04	0.34	0.01	0.17	0.05	0.24	0.12	0.13	0.1	0.14	0.28	-0.08	0.27	0.17	0.11	0.06	-0.04	0.01	0.27			5 TC/GA	0.1395	0.125478
6 CA/TG	0.34	0.12	0.12	0.18	0.21	0.01	0.22	0.12	0.44	0.02	0.11	0.23	0.13	0.31	0.23	0.12	0.1	0.1	0	0.09			6 CA/TG	0.16	0.109362
7 AT/AT	0.18	-0.27	-0.08	0.04	-0.09	-0.15	-0.09	-0.13	-0.18	-0.04	0.01	0.14	-0.15	-0.2	-0.12	-0.28	-0.15	-0.13	-0.21	-0.45			7 AT/AT	-0.1175	0.139243
8 TG/CA	0.34	0.12	0.14	0.19	0.22	0.01	0.21	0.12	0.44	0.03	0.12	0.23	0.14	0.31	0.24	0.14	0.1	0.08	0	0.02			8 TG/CA	0.16	0.112294
9 GA/TC	0.39	0.03	0.34	0.02	0.18	0.06	0.23	0.12	0.14	0.11	0.15	0.28	-0.08	0.28	0.17	0.13	0.05	-0.08	0.02	0.19			9 GA/TC	0.1365	0.124148
10 AT/CT	0.67	0.71	0.39	0.58	0.61	0.62	0.56	0.76	0.65	0.49	0.5	0.64	0.62	0.71	0.58	0.44	0.47	0.72	0.66	0.58			10 AT/CT	0.598	0.097242
11 TA/TC	0.16	0.33	-0.33	0	0.05	0.16	0.26	0.42	0.28	0.19	0.26	0.09	0.06	0.3	0.18	0.18	0.05	0.36	0.15	-0.02			11 TA/TC	0.1565	0.162674
12 AC/GT	0.13	0.12	-0.07	0.16	0.01	0.11	0.18	0.11	0.15	0.16	0.28	0.14	0.23	0.13	0.05	0.13	0.17	0.11	0.09	0.14			12 AC/GT	0.1265	0.0715734
13 CG/CG	0.02	-0.4	-0.19	-0.27	-0.45	-0.47	-0.4	-0.38	-0.13	-0.37	-0.14	-0.2	-0.24	-0.35	0.1	-0.22	-0.27	-0.03	-0.46	0.17			13 CG/CG	-0.234	0.182795
Supplementary Figure 20c_P-P across the helix
Major duplex
	1	2	3	4	5	6	7	8	9	10	11	12	13	14	15	16	17	18	19	20		mean	st dev
P(G2)-P(G28)	18.2	18	18.3	18.1	18.5	18	18.6	17.9	18.3	18.2	18.2	18.4	18.4	18	18.1	18.1	18.4	18.5	18.4	18.1		18.235	0.193067
P(T3)-P(C27)	18.4	18.4	18.3	18.4	18.5	18.5	18.4	18.4	18.3	18.4	18.6	18.5	18.6	18.3	18.1	18.5	18.4	18.4	18.1	18.4		18.395	0.128355
P(C4)-P(A26)	17.8	17.9	17.9	17.9	18	17.8	17.8	17.8	17.6	17.7	17.4	18.1	17.9	17.5	17.6	18	17.9	17.8	17.6	17.7		17.785	0.173997
P(T5)-P(T25)	18	18	17.9	17.9	18.3	17.7	18.1	17.9	17.8	18	17.8	17.7	18.1	17.8	17.7	18.1	17.9	18	17.7	17.8		17.91	0.160935
P(C6)-P(A24)	18.1	18.3	18.1	18.2	18.3	18.2	18.5	18.4	18.3	18.1	18.5	18.4	18.3	18.3	18	18.2	18.1	18.4	18.4	18		18.255	0.149917
P(A7)-P(G23)	18	18.2	18.2	18.2	18.4	18	18.4	18.4	18.3	18.3	18.4	17.7	18.3	18.3	18.1	18.2	18.4	18.1	18.1	18.2		18.21	0.172916
P(T8)-P(T22)	18.2	18.6	18.7	18.2	18.9	18.7	19.1	18.5	18.7	18.7	18.4	18.3	18.9	18.4	18.5	18.2	18.6	18.6	18.5	18.5		18.56	0.237487
P(G9)-P(A21)	18	18.2	18.2	18.1	18.3	18	18.5	18.4	18.3	18.3	18.3	17.7	18.3	18.3	18.2	18.2	18.4	18.1	18.1	18.2		18.205	0.171683
P(A10)-P(C20)	18.1	18.3	18.1	18.2	18.3	18.2	18.5	18.4	18.3	18.1	18.5	18.4	18.3	18.3	18	18.2	18.1	18.4	18.3	18		18.25	0.146629
P(T11)-P(T19)	18	18	18	17.9	18.2	17.7	18.1	17.9	17.8	18.1	17.7	17.7	18.1	17.8	17.7	18.1	17.9	18	17.6	17.8		17.905	0.168745
P(A12)-P(C18)	17.8	17.9	17.9	17.9	18	17.8	17.8	17.7	17.6	17.7	17.5	18	18	17.5	17.6	18	17.9	17.9	17.5	17.7		17.785	0.171099
P(C13)-P(T17)	18.4	18.4	18.3	18.5	18.4	18.5	18.4	18.4	18.3	18.4	18.7	18.4	18.6	18.3	18.1	18.5	18.5	18.4	18.1	18.4		18.4	0.13784
P(G14)-P(G16)	18.2	18	18.3	18.2	18.5	18	18.6	17.8	18.3	18.2	18.3	18.3	18.4	18	18.1	18.1	18.4	18.5	18.4	18.1		18.235	0.198179
Minor duplex
	1	2	3	4	5	6	7	8	9	10	11	12	13	14	15	16	17	18	19	20		mean	st dev
P(G2)-P(G28)	18.2	18	18.2	18.4	18.5	17.8	18.6	18.3	17.9	18.2	18.3	18.4	18.2	18.3	18.2	17.9	18.6	18.5	18.3	18.3		18.255	0.217888
P(T3)-P(C27)	18.6	18.4	18.2	18.6	18.3	18.3	18.4	18.5	18.7	18.5	18.3	18.8	18.6	18.4	18.1	18.4	18.1	18.5	18.3	18.6		18.43	0.184662
P(C4)-P(A26)	18	18.2	18.1	17.7	17.5	17.7	17.5	18.1	18	18.3	17.8	17.9	17.9	18	17.7	18.2	17.4	17.9	17.3	17.9		17.855	0.271063
P(T5)-P(T25)	18.2	18.2	18.1	18.4	17.9	18.4	18.1	18.4	17.9	18.3	18.2	18.2	18.3	18.2	18.1	18.4	18	18.4	18.3	18.1		18.205	0.156445
P(C6)-P(A24)	18.2	18.4	18.4	18.5	18.1	18.3	18.3	18.4	18.1	18.3	18.5	18.3	18.1	18.3	18.1	18.4	18.2	18.2	18.2	18.3		18.28	0.1249
P(A7)-P(G23)	18.3	18.1	18.1	17.8	17.9	18.1	18.1	17.8	18.1	17.9	18.1	18.1	17.9	18	18.1	17.7	18	18	18.2	17.9		18.01	0.144568
P(T8)-P(T22)	18.3	18.8	18.3	18.5	18.3	18.3	18.4	18.6	18.3	18.4	18.8	18.7	18.6	18.5	18.8	18.5	18.5	18.5	18.7	18.5		18.515	0.171099
P(G9)-P(A21)	18.2	18.1	18.1	17.8	17.9	18.1	18.1	17.8	18.1	17.9	18.1	18.1	17.9	18	18.1	17.7	18	18	18.1	17.9		18	0.130384
P(A10)-P(C20)	18.2	18.4	18.4	18.5	18.1	18.3	18.3	18.4	18.1	18.3	18.5	18.4	18.2	18.3	18.1	18.4	18.3	18.3	18.2	18.2		18.295	0.120312
P(T11)-P(T19)	18.2	18.2	18.1	18.4	18	18.4	18	18.4	17.9	18.3	18.2	18.2	18.3	18.3	18.1	18.4	18.1	18.4	18.3	18.2		18.22	0.146969
P(A12)-P(C18)	18	18.2	18.1	17.7	17.6	17.7	17.5	18	18	18.3	17.8	17.9	18	18	17.6	18.2	17.4	17.8	17.3	18		17.855	0.269212
P(C13)-P(T17)	18.6	18.5	18.2	18.7	18.3	18.3	18.3	18.5	18.7	18.4	18.2	18.7	18.6	18.5	18.1	18.4	18.1	18.4	18.2	18.6		18.415	0.193067
P(G14)-P(G16)	18.2	18	18.2	18.4	18.6	17.8	18.5	18.3	17.9	18.1	18.3	18.3	18.2	18.3	18.1	17.8	18.5	18.4	18.3	18.3		18.225	0.216506
Apo duplex
	1	2	3	4	5	6	7	8	9	10	11	12	13	14	15	16	17	18	19	20		mean	st dev
P(G2)-P(G28)	18.4	18.7	18.7	18	18.4	18.3	18.4	18.4	18.2	18.3	18.2	18.5	18.5	18.2	18.4	18.3	18.4	18.3	18.4	18.5		18.375	0.160857
P(T3)-P(C27)	18.2	18.5	18.4	18.3	18.4	18.2	18.3	18.4	18.1	18.1	18.2	18.2	18.5	18.2	18.1	18.3	18.3	18.4	18.5	18.2		18.29	0.13
P(C4)-P(A26)	18.2	18	17.8	18.3	18.3	17.8	17.9	18.2	18	17.8	18	18.1	18	18.1	17.9	18	18.1	18.1	18.1	17.9		18.03	0.148661
P(T5)-P(T25)	18.1	18	17.8	18.2	18.1	17.8	17.9	18	18	17.7	18.1	18	17.9	18	18.1	18	18	18.3	18.2	18		18.01	0.141067
P(C6)-P(A24)	18.7	18.5	18.6	18.6	18.7	18.8	18.8	18.7	18.6	18.7	18.7	18.7	18.6	18.7	18.6	18.6	18.6	18.8	18.7	18.8		18.675	0.0829156
P(A7)-P(G23)	17.9	17.7	18	17.9	17.9	17.9	18	18	17.8	17.8	17.9	18	17.6	17.9	17.9	18	18	17.9	18	17.9		17.9	0.104881
P(T8)-P(T22)	18.6	18.6	18.5	18.5	18.8	18.8	18.6	18.7	18.4	18.7	18.7	18.5	18.5	18.5	19.1	18.6	18.5	18.8	18.6	18.9		18.645	0.165756
P(G9)-P(A21)	17.8	17.7	18	17.9	17.9	17.9	18	18	17.8	17.8	17.9	18	17.6	17.8	17.9	18	18	17.9	18	17.9		17.89	0.109087
P(A10)-P(C20)	18.6	18.5	18.6	18.6	18.7	18.8	18.8	18.7	18.6	18.7	18.8	18.7	18.6	18.7	18.5	18.6	18.6	18.8	18.8	18.7		18.67	0.0953939
P(T11)-P(T19)	18	18	17.9	18.2	18.1	17.9	17.9	18	18	17.8	18.2	18	17.9	17.9	18	18	18	18.3	18.2	18		18.015	0.123592
P(A12)-P(C18)	18.3	18	17.8	18.3	18.2	17.8	17.9	18.2	18	17.9	18	18.1	18	18.1	17.9	18	18.1	18.1	18.1	17.9		18.035	0.14239
P(C13)-P(T17)	18.2	18.5	18.4	18.2	18.3	18.3	18.3	18.4	18.1	18.1	18.2	18.2	18.6	18.1	18.1	18.3	18.3	18.4	18.5	18.3		18.29	0.141067
P(G14)-P(G16)	18.5	18.7	18.7	18	18.3	18.3	18.4	18.4	18.2	18.2	18.2	18.5	18.6	18.2	18.4	18.3	18.4	18.3	18.5	18.6		18.385	0.179652
Supplementary Figure20c_P-P distance along the helix
Major duplex
																						Major duplex
same strand P-P virtual bond distance
	1	2	3	4	5	6	7	8	9	10	11	12	13	14	15	16	17	18	19	20
bp	P-P	P-P	P-P	P-P	P-P	P-P	P-P	P-P	P-P	P-P	P-P	P-P	P-P	P-P	P-P	P-P	P-P	P-P	P-P	P-P		bp	mean	st dev
1 C-G	---	---	---	---	---	---	---	---	---	---	---	---	---	---	---	---	---	---	---	---		1 C-G
2 G-C	6.95	6.97	6.94	7.12	7.05	7.06	7.05	6.97	7.04	6.88	6.85	7.14	7.05	6.87	7.03	7.02	7.03	6.85	6.99	7.13		2 G-C	6.9995	0.08663
3 T-A	6.8	6.87	6.86	6.94	6.92	6.96	6.93	6.73	6.88	6.83	6.69	6.89	6.83	7	6.94	6.98	6.97	6.75	6.91	7.02		3 T-A	6.885	0.0887975
4 C-T	6.61	6.63	6.36	6.58	6.55	6.79	6.58	6.77	6.53	6.6	6.56	6.54	6.8	6.38	6.73	6.66	6.56	6.44	6.57	6.69		4 C-T	6.5965	0.118713
5 T-A	6.84	6.89	6.77	6.87	6.8	6.68	6.74	6.76	6.8	6.67	6.74	6.91	6.83	6.72	6.74	6.7	6.61	6.63	6.83	6.66		5 T-A	6.7595	0.0840521
6 C-G	6.72	6.65	6.64	6.69	6.5	6.68	6.72	6.62	6.62	6.65	6.77	6.77	6.63	6.8	6.61	6.84	6.9	6.85	6.77	6.58		6 C-G	6.7005	0.0992207
7 A-T	6.9	6.8	6.93	6.71	6.89	6.68	6.76	6.94	6.88	6.66	6.7	6.76	6.85	6.92	6.87	6.83	6.86	6.89	6.84	6.82		7 A-T	6.8245	0.0838734
8 T-A	6.7	6.7	6.62	6.73	6.55	6.65	6.6	6.67	6.75	6.43	6.65	6.59	6.59	6.63	6.62	6.66	6.69	6.51	6.73	6.62		8 T-A	6.6345	0.0761233
9 G-C	6.88	7	6.88	6.87	7.04	6.91	6.85	6.88	7.03	6.73	6.83	6.82	6.99	6.78	6.83	7.01	6.92	6.94	6.74	6.84		9 G-C	6.8885	0.0892903
10 A-T	6.91	6.75	6.72	6.71	6.93	6.94	6.9	6.98	6.85	6.82	6.73	6.77	6.95	6.94	6.89	6.97	6.83	6.9	6.94	6.88		10 A-T	6.8655	0.0857015
11 T-C	6.45	6.61	6.59	6.58	6.57	6.55	6.67	6.51	6.64	6.51	6.4	6.62	6.7	6.52	6.33	6.59	6.59	6.38	6.57	6.51		11 T-C	6.5445	0.0935134
12 A-T	6.71	6.86	6.54	6.69	6.89	6.78	6.73	6.95	6.73	6.9	6.76	6.81	6.85	6.77	6.65	6.81	6.73	6.65	6.7	6.74		12 A-T	6.7625	0.0955968
13 C-G	6.51	6.37	6.62	6.53	6.64	6.37	6.59	6.52	6.55	6.55	6.42	6.44	6.56	6.48	6.5	6.73	6.48	6.42	6.41	6.62		13 C-G	6.5155	0.093192
14 G-C																						14 G-C
Minor duplex
																						Minor duplex
same strand P-P virtual bond distance
	1	2	3	4	5	6	7	8	9	10	11	12	13	14	15	16	17	18	19	20
bp	P-P	P-P	P-P	P-P	P-P	P-P	P-P	P-P	P-P	P-P	P-P	P-P	P-P	P-P	P-P	P-P	P-P	P-P	P-P	P-P		bp	mean	st dev
1 C-G	---	---	---	---	---	---	---	---	---	---	---	---	---	---	---	---	---	---	---	---		1 C-G
2 G-C	6.88	7.06	7	6.94	7.03	7.05	7.02	7.07	6.86	6.97	7.07	6.89	6.98	7.11	6.97	7.05	7.02	6.9	7.09	6.98		2 G-C	6.997	0.0715612
3 T-A	6.72	6.77	6.83	7	6.93	6.95	6.97	6.94	6.76	6.77	6.85	6.82	6.93	6.84	6.99	6.97	6.94	6.93	6.97	6.93		3 T-A	6.8905	0.0847039
4 C-T	6.72	6.58	6.62	6.48	6.65	6.63	6.6	6.67	6.55	6.73	6.52	6.71	6.71	6.77	6.56	6.43	6.24	6.76	6.59	6.6		4 C-T	6.606	0.122858
5 T-A	6.62	6.57	6.45	6.71	6.6	6.67	6.5	6.61	6.51	6.56	6.58	6.54	6.6	6.62	6.57	6.55	6.66	6.63	6.65	6.49		5 T-A	6.5845	0.064302
6 C-G	6.6	6.64	6.62	6.61	6.55	6.63	6.62	6.63	6.73	6.52	6.52	6.56	6.6	6.52	6.53	6.59	6.62	6.66	6.45	6.64		6 C-G	6.592	0.0617738
7 A-T	6.83	6.67	6.87	6.86	6.91	7.11	6.83	6.71	6.7	6.86	6.78	6.94	6.77	6.91	6.87	6.83	7	6.84	6.93	6.79		7 A-T	6.8505	0.10087
8 T-A	6.64	6.7	6.62	6.62	6.55	6.74	6.55	6.63	6.61	6.56	6.42	6.47	6.64	6.7	6.66	6.73	6.61	6.72	6.62	6.65		8 T-A	6.622	0.0802247
9 G-C	6.94	6.86	6.92	6.81	7.02	6.98	6.96	6.93	6.94	6.95	6.84	6.93	6.96	6.9	6.97	6.86	6.9	6.97	6.86	6.87		9 G-C	6.9185	0.0530354
10 A-T	6.9	6.78	6.92	6.92	6.96	6.88	6.84	6.89	6.97	6.81	6.91	6.88	6.96	6.98	6.97	6.98	6.92	6.93	6.98	6.9		10 A-T	6.914	0.0554437
11 T-C	6.27	6.66	6.61	6.63	6.5	6.71	6.58	6.57	6.2	6.5	6.62	6.2	6.66	6.44	6.73	6.59	6.8	6.39	6.66	6.55		11 T-C	6.5435	0.164295
12 A-T	6.73	6.82	6.74	6.85	6.99	6.81	6.8	6.73	7	7.05	6.86	6.67	6.74	6.76	6.62	6.78	6.86	6.94	6.59	6.87		12 A-T	6.8105	0.119058
13 C-G	6.56	6.73	6.55	6.55	6.39	6.61	6.64	6.5	6.66	6.62	6.61	6.6	6.4	6.6	6.5	6.67	6.68	6.34	6.61	6.6		13 C-G	6.571	0.0988888
14 G-C																						14 G-C
Apo duplex																						Apo duplex
	1	2	3	4	5	6	8	9	10	11	12	13	14	15	16	17	18	19	20	21
bp	P--P	P--P	P--P	P--P	P--P	P--P	P--P	P--P	P--P	P--P	P--P	P--P	P--P	P--P	P--P	P--P	P--P	P--P	P--P	P--P		bp	mean	st dev
1 C-G	---	---	---	---	---	---	---	---	---	---	---	---	---	---	---	---	---	---	---	---		1 C-G
2 G-C	6.93	7.02	6.94	7.01	6.99	6.99	7	6.93	6.95	6.92	6.96	6.97	7.01	6.96	6.94	6.85	6.9	6.98	6.97	6.99		2 G-C	6.9605	0.0409237
3 T-A	6.39	6.53	6.48	6.59	6.44	6.41	6.36	6.42	6.6	6.58	6.47	6.44	6.53	6.47	6.64	6.45	6.46	6.39	6.53	6.52		3 T-A	6.485	0.0756637
4 C-T	6.65	6.56	6.56	6.7	6.57	6.64	6.74	6.68	6.7	6.6	6.49	6.65	6.77	6.68	6.47	6.69	6.58	6.58	6.5	6.67		4 C-T	6.624	0.0816333
5 T-A	6.62	6.88	6.71	6.65	6.74	6.74	6.77	6.7	6.59	6.88	6.71	6.74	6.72	6.7	6.72	6.73	6.76	6.72	6.8	6.76		5 T-A	6.732	0.0687459
6 C-G	6.8	6.79	6.72	6.75	6.74	6.88	6.64	6.81	6.78	6.69	6.83	6.78	6.71	6.75	6.79	6.79	6.81	6.77	6.67	6.73		6 C-G	6.7615	0.0558816
7 A-T	6.9	6.95	6.9	6.85	6.92	6.81	6.75	6.9	6.99	6.93	6.89	6.81	6.75	6.91	7.02	6.93	6.95	7.03	6.96	6.98		7 A-T	6.9065	0.0773482
8 T-A	6.56	6.77	6.68	6.74	6.63	6.67	6.74	6.76	6.75	6.71	6.73	6.69	6.75	6.7	6.74	6.64	6.65	6.8	6.81	6.74		8 T-A	6.713	0.0598415
9 G-C	6.75	6.74	6.73	6.71	6.7	6.7	6.73	6.65	6.76	6.8	6.79	6.73	6.62	6.67	6.65	6.69	6.76	6.64	6.72	6.68		9 G-C	6.711	0.0482597
10 A-T	6.62	6.65	6.77	6.67	6.73	6.61	6.58	6.7	6.74	6.71	6.65	6.67	6.7	6.68	6.68	6.66	6.69	6.65	6.79	6.69		10 A-T	6.682	0.04996
11 T-C	5.79	5.75	6.18	5.98	6.01	5.8	5.87	5.8	5.95	5.66	5.97	5.92	5.94	5.83	5.82	5.88	5.83	5.83	5.87	5.95		11 T-C	5.8815	0.108962
12 A-T	6.76	6.69	6.72	6.7	6.72	6.82	6.74	6.74	6.67	6.7	6.65	6.68	6.73	6.58	6.61	6.67	6.77	6.7	6.73	6.75		12 A-T	6.7065	0.0536912
13 C-G	6.45	6.41	6.58	6.43	6.53	6.56	6.53	6.56	6.59	6.29	6.3	6.65	6.55	6.52	6.26	6.45	6.52	6.49	6.53	6.53		13 C-G	6.4865	0.101798
14 G-C																						14 G-C
